# Supplementary material for: Expression and clinical significance of interleukin-6 pathway in cholangiocarcinoma
Source: Front Immunol. 2024 May 31;15:1374967. doi: 10.3389/fimmu.2024.1374967 (PMC11176422; doi:10.3389/fimmu.2024.1374967)
Supplement: Supplementary file 3 [file Table_1.xlsx]

## Sheet: result 1
Position	Tissue samples (0=tumor, 1=normal)	Total Cells Count	IL-6R+ Cells Count	IL-6R+ Cells Percent	CRP+ Cells Count	CRP+ Cells Percent	STAT3+ Cells Count	STAT3+ Cells Percent	CK19+ Cells Count	CK19+ Cells Percent	IL-6R+ CRP+ Cells Count	IL-6R+ CRP+ Cells Percent	IL-6R+ STAT3+ Cells Count	IL-6R+ STAT3+ Cells Percent	CRP+ STAT3+ Cells Count	CRP+ STAT3+ Cells Percent	IL-6R+ CRP+ STAT3+ Cells Count	IL-6R+ CRP+ STAT3+ Cells Percent	Total Cells in EP Region Count	Total Cells in SA Region Count	IL-6R+ Cells in EP Region Count	IL-6R+ Cells in EP Region (percent)	IL-6R+ Cells in SA Region Count	CRP+ Cells in EP Region Count	CRP+ Cells in SA Region Count	STAT3+ Cells in EP Region Count	STAT3+ Cells in SA Region Count	IL-6R+ CRP+ Cells in EP Region Count	IL-6R+ CRP+ Cells in SA Region Count	IL-6R+ STAT3+ Cells in EP Region Count	IL-6R+ STAT3+ Cells in SA Region Count	CRP+ STAT3+ Cells in EP Region Count	CRP+ STAT3+ Cells in SA Region Count	IL-6R+ CRP+ STAT3+ Cells in EP Region Count	IL-6R+ CRP+ STAT3+ Cells in SA Region Count	IL-6R+ Cells Mean Intensity	CRP+ Cells Mean Intensity	STAT3+ Cells Mean Intensity	CK19+ Cells Mean Intensity	IL-6R+ CRP+ Cells IL-6R Mean Intensity	IL-6R+ CRP+ Cells CRP Mean Intensity	IL-6R+ STAT3+ Cells IL-6R Mean Intensity	IL-6R+ STAT3+ Cells STAT3 Mean Intensity	CRP+ STAT3+ Cells CRP Mean Intensity	CRP+ STAT3+ Cells STAT3 Mean Intensity	IL-6R+ CRP+ STAT3+ Cells IL-6R Mean Intensity	IL-6R+ CRP+ STAT3+ Cells CRP Mean Intensity	IL-6R+ CRP+ STAT3+ Cells STAT3 Mean Intensity	EP Region IL-6R+ Cells Mean Intensity
TMA Block 03 A01	0	2169	1997	92.0701	924	42.6003	1141	52.6049	1482	68.3264	876	40.3873	1129	52.0516	639	29.4606	634	29.2301	1354	815	1281	94.6086	716	880	44	888	253	843	33	884	245	624	15	620	14	148.038	42.7745	53.5928	114.623	132.227	43.0783	165.749	53.6264	44.5134	55.1104	147.344	44.5955	55.1411	141.893
TMA Block 03 A02	0	9839	9797	99.5731	7786	79.1341	8871	90.1616	6450	65.5554	7765	78.9206	8852	89.9685	7371	74.9162	7356	74.7637	6206	3633	6185	99.6616	3612	5665	2121	6032	2839	5652	2113	6018	2834	5594	1777	5582	1774	90.3571	72.8281	139.465	102.172	88.6727	72.8699	92.1742	139.571	74.0035	147.08	89.5844	74.0301	147.181	90.161
TMA Block 03 A03	0	10152	9904	97.5571	8588	84.5942	9734	95.8826	9278	91.3909	8418	82.9196	9549	94.0603	8390	82.6438	8247	81.2352	9139	1013	8977	98.2274	927	7964	624	8847	887	7841	577	8713	836	7803	587	7698	549	96.5675	73.6375	156.352	92.1012	95.3702	73.8548	97.2847	157.614	73.7602	160.746	95.8095	73.9371	161.894	98.7124
TMA Block 03 A04	0	3177	2432	76.5502	101	3.1791	902	28.3916	1113	35.0331	69	2.17186	872	27.4473	53	1.66824	48	1.51086	871	2306	740	84.9598	1692	98	3	391	511	68	1	378	494	53	0	48	0	109.467	65.5992	56.4861	134.584	117.356	66.1981	138.179	56.5285	59.425	70.4321	134.85	60.5832	71.0055	128.363
TMA Block 03 A05	0	812	797	98.1527	438	53.9409	704	86.6995	156	19.2118	428	52.7094	697	85.8374	427	52.5862	420	51.7241	113	699	113	100	684	46	392	97	607	46	382	97	600	44	383	44	376	119.539	90.1177	98.7487	98.6852	111.318	89.7446	119.557	99.0961	90.1537	106.048	112.001	89.923	106.746	122.109
TMA Block 03 A06	0	5516	4425	80.2212	2736	49.6012	2921	52.955	2492	45.1777	2058	37.3096	2676	48.5134	1893	34.3183	1681	30.475	1932	3584	1641	84.9379	2784	1619	1117	1563	1358	1348	710	1420	1256	1334	559	1195	486	82.9621	65.0086	81.9309	105.874	79.9441	64.5507	91.1064	84.1942	68.5083	85.868	84.4224	66.5982	89.3881	83.1749
TMA Block 03 A07	0	15058	9999	66.4032	9553	63.4414	6662	44.2423	7491	49.7476	6717	44.6075	4861	32.2818	5638	37.4419	3986	26.471	6968	8090	5849	83.9409	4150	5533	4020	4305	2357	4648	2069	3839	1022	3709	1929	3279	707	90.5007	87.353	81.4265	81.2051	91.5228	89.5578	106.666	84.1211	99.0315	83.8107	102.252	101.141	87.3805	102.736
TMA Block 03 A08	0	13760	6550	47.6017	10642	77.3401	12960	94.186	6835	49.673	5830	42.3692	6146	44.6657	10304	74.8837	5587	40.6032	6020	7740	3345	55.5648	3205	5189	5453	5823	7137	3102	2728	3244	2902	5090	5214	3035	2552	65.4311	59.9638	117.151	63.3409	66.0651	71.211	65.2324	126.207	59.7359	122.086	65.6791	70.9598	128.515	73.8884
TMA Block 03 A09	0	6210	5786	93.1723	1446	23.285	3667	59.0499	2651	42.6892	1189	19.1465	3566	57.4235	1106	17.81	1018	16.3929	2203	4007	1922	87.2447	3864	1229	217	1692	1975	989	200	1593	1973	931	175	844	174	104.096	46.1161	57.4754	91.1801	77.5062	46.4059	113.984	57.8755	47.1167	55.1489	81.0888	47.2487	56.1586	85.9163
TMA Block 03 A10	0	4572	4285	93.7227	459	10.0394	3215	70.3193	1728	37.7953	361	7.89589	3184	69.6413	276	6.03675	261	5.70866	1163	3409	1066	91.6595	3219	435	24	821	2394	355	6	806	2378	274	2	259	2	122.742	55.8853	65.4635	78.1263	87.2213	56.3591	133.874	65.6037	61.4759	63.1813	89.8255	61.1704	64.0099	123.131
TMA Block 03 A11	0	4229	3938	93.1189	3805	89.974	1468	34.7127	1350	31.9224	3583	84.7245	1432	33.8614	1328	31.4022	1302	30.7874	1167	3062	979	83.8903	2959	899	2906	619	849	769	2814	584	848	491	837	466	836	91.5579	144.999	45.8669	87.1238	92.1862	146.708	108.305	45.9602	150.905	45.9057	110.374	152.535	45.9608	83.7138
TMA Block 03 A12	0	7860	7109	90.4453	2117	26.9338	6166	78.4478	3583	45.5852	1601	20.369	5898	75.0382	1711	21.7684	1488	18.9313	3478	4382	2841	81.6849	4268	2056	61	2768	3398	1564	37	2524	3374	1688	23	1472	16	93.54	43.2475	64.7045	83.3226	72.9561	43.7329	97.2321	65.4609	44.1516	66.9898	74.2861	44.1054	69.7559	80.6228
TMA Block 03 A13	0	8505	7794	91.6402	7861	92.428	4539	53.3686	3573	42.0106	7261	85.3733	4425	52.0282	4297	50.5232	4189	49.2534	3283	5222	2908	88.5775	4886	3088	4773	2225	2314	2748	4513	2148	2277	2111	2186	2038	2151	80.6246	86.5459	49.5993	81.4534	80.2091	88.3745	90.6775	49.6575	82.7123	49.6423	90.0156	83.2404	49.6924	77.9703
TMA Block 03 A14	1	6723	6173	91.8191	5205	77.4208	3966	58.9915	234	3.48059	4950	73.6278	3868	57.5338	3467	51.5692	3411	50.7363	177	6546	75	42.3729	6098	26	5179	26	3940	20	4930	19	3849	9	3458	8	3403	87.0198	81.8831	75.434	81.1907	91.4511	81.9483	99.3856	76.0791	89.7342	77.8376	102.218	89.5341	78.2477	56.7547
TMA Block 03 B01	0	7350	7299	99.3061	879	11.9592	6518	88.6803	1988	27.0476	836	11.3741	6498	88.4082	780	10.6122	760	10.3401	1616	5734	1573	97.3391	5726	680	199	1376	5142	637	199	1356	5142	587	193	567	193	172.085	47.8149	90.2029	97.9987	128.584	47.154	177.873	90.3199	47.7027	91.8782	133.64	47.2557	92.9224	149.612
TMA Block 03 B02	0	15441	14079	91.1793	9313	60.3135	11454	74.1791	14162	91.7169	8234	53.3256	11071	71.6987	6776	43.8832	6426	41.6165	14178	1263	12895	90.9508	1184	8984	329	10572	882	7939	295	10207	864	6544	232	6206	220	108.997	73.2487	82.0079	120.95	102.933	71.015	119.306	82.8522	71.9567	83.4454	112.9	70.812	84.8159	109.332
TMA Block 03 B03	0	5380	4895	90.9851	3840	71.3755	3607	67.0446	3303	61.3941	3487	64.8141	3488	64.8327	2941	54.6654	2826	52.5279	2859	2521	2707	94.6835	2188	2259	1581	2340	1267	2130	1357	2265	1223	1966	975	1894	932	93.3955	72.4321	79.4582	98.0324	92.8534	71.773	98.7072	80.0734	75.1466	81.8271	97.0465	74.5876	82.6427	98.852
TMA Block 03 B04	0	5261	4448	84.5467	515	9.78901	2777	52.7846	2035	38.6809	494	9.38985	2735	51.9863	475	9.0287	461	8.76259	1545	3716	1521	98.4466	2927	374	141	1238	1539	369	125	1227	1508	365	110	360	101	86.41	43.2039	88.1749	84.2896	89.3899	43.3156	97.797	88.6884	43.1733	95.9298	90.5794	43.3096	97.0941	99.9135
TMA Block 03 B05	1	1781	1754	98.484	303	17.0129	1565	87.872	720	40.4267	287	16.1145	1549	86.9736	257	14.4301	243	13.644	504	1277	486	96.4286	1268	300	3	432	1133	284	3	417	1132	255	2	241	2	123.753	73.0419	80.5241	94.3622	85.4307	72.21	129.691	80.6065	76.6671	90.0549	89.2886	75.8002	90.9247	115.688
TMA Block 03 B06	0	8347	7219	86.4862	6239	74.7454	5496	65.844	4731	56.679	5557	66.5748	4963	59.4585	4183	50.1138	3921	46.975	4431	3916	3814	86.0754	3405	2784	3455	3431	2065	2497	3060	3046	1917	2295	1888	2125	1796	61.2552	92.7739	67.7657	92.39	62.4255	94.2694	64.9136	68.0327	93.6068	68.0661	66.3401	95.3273	68.4337	61.7886
TMA Block 03 B07	1	9657	7473	77.3843	4544	47.054	5733	59.3663	902	9.34037	3664	37.9414	4380	45.3557	2973	30.786	2315	23.9722	692	8965	352	50.8671	7121	234	4310	431	5302	157	3507	290	4090	180	2793	146	2169	77.4104	53.3021	75.1231	79.7396	81.4036	55.1049	83.5815	75.4297	52.5641	74.5199	87.9618	54.1584	78.1832	106.926
TMA Block 03 B08	0	5821	5067	87.0469	2955	50.7645	4389	75.3994	2585	44.4082	2625	45.0953	4044	69.4726	2459	42.2436	2255	38.739	2351	3470	1794	76.308	3273	1019	1936	1992	2397	756	1869	1689	2355	903	1556	730	1525	110.965	52.1217	82.7339	116.324	120.433	53.4361	117.815	84.3619	53.6405	85.6324	125.039	54.6399	87.4749	113.671
TMA Block 03 B09	1	11182	10928	97.7285	3702	33.1068	5281	47.2277	845	7.55679	3643	32.5791	5097	45.5822	2919	26.1045	2871	25.6752	764	10418	722	94.5026	10206	416	3286	709	4572	403	3240	695	4402	403	2516	397	2474	91.5285	50.6769	108.314	84.6709	105.252	50.8663	105.099	109.628	53.2204	106.859	112.215	53.4854	107.492	152.058
TMA Block 03 B10	0	9228	9062	98.2011	5794	62.7872	6882	74.5774	7069	76.6038	5719	61.9744	6854	74.2739	4895	53.0451	4875	52.8283	7078	2150	7004	98.9545	2058	5114	680	5841	1041	5059	660	5822	1032	4479	416	4460	415	92.4535	47.5955	58.3634	92.8726	89.1269	47.6865	96.4451	58.4282	47.6791	60.5168	91.9513	47.7036	60.5952	90.0807
TMA Block 03 B11	0	7986	7766	97.2452	4914	61.5327	5268	65.9654	5748	71.976	4749	59.4666	5187	64.9512	3775	47.2702	3696	46.281	5680	2306	5483	96.5317	2283	4796	118	4072	1196	4634	115	3996	1191	3697	78	3621	75	79.8621	45.6582	55.5793	90.7332	74.4687	45.9184	86.8055	55.7419	48.1014	55.9285	78.9762	48.2712	56.1571	75.0257
TMA Block 03 B12	0	8330	7074	84.922	4543	54.5378	4787	57.467	4605	55.2821	4018	48.2353	4552	54.6459	3445	41.3565	3260	39.1357	4344	3986	3721	85.6584	3353	3299	1244	3080	1707	2911	1107	2876	1676	2675	770	2501	759	59.4867	45.4824	56.4997	79.5505	58.8901	46.0831	64.2187	57.0098	47.4495	59.1611	61.2651	47.634	59.8219	56.6868
TMA Block 03 B13	0	4101	3094	75.445	946	23.0675	2575	62.7896	687	16.752	542	13.2163	2312	56.3765	667	16.2643	485	11.8264	551	3550	415	75.3176	2679	222	724	437	2138	122	420	338	1974	205	462	119	366	78.8787	44.7444	64.3966	77.9681	69.9693	44.388	85.0042	65.9636	45.3627	63.3557	71.8118	44.2954	67.3733	87.7343
TMA Block 03 B14	0	4241	3625	85.4751	1095	25.8194	2440	57.5336	2331	54.9635	960	22.6362	2377	56.0481	822	19.3822	792	18.6748	2103	2138	1949	92.6771	1676	945	150	1591	849	853	107	1550	827	759	63	732	60	66.4218	40.6893	46.8383	69.2357	64.6595	40.9476	72.7889	47.0466	41.815	48.9734	67.4499	41.7312	49.3198	68.7834
TMA Block 03 C01	0	7333	5023	68.4986	5635	76.8444	6119	83.4447	4487	61.1891	3953	53.907	4422	60.3027	4993	68.0895	3634	49.5568	4176	3157	3314	79.3582	1709	3391	2244	3818	2301	2676	1277	3081	1341	3210	1783	2571	1063	75.6415	69.7869	75.6637	89.0625	74.452	71.5299	77.093	78.4565	71.3932	77.2984	75.49	72.7716	79.9655	81.995
TMA Block 03 C02	0	9743	8735	89.6541	3633	37.2883	5070	52.0374	5789	59.417	3227	33.1212	4836	49.6356	2500	25.6594	2323	23.8428	4888	4855	4513	92.3282	4222	2454	1179	3434	1636	2204	1023	3274	1562	1925	575	1776	547	105.38	66.5162	80.3935	114.048	106.095	66.3288	124.814	79.8085	71.5461	85.7479	117.113	71.0039	84.8384	121.18
TMA Block 03 C03	0	8403	6859	81.6256	2112	25.1339	3418	40.6759	6391	76.0562	1153	13.7213	2958	35.2017	1145	13.6261	710	8.44936	5859	2544	5554	94.7943	1305	920	1192	2790	628	762	391	2704	254	637	508	553	157	82.7426	63.3261	53.1366	122.997	65.3618	61.5939	99.1861	53.8418	66.7645	52.9342	71.5885	64.8462	55.3389	88.3036
TMA Block 03 C04	0	2028	1566	77.2189	1924	94.8718	1482	73.0769	750	36.9822	1481	73.0276	1286	63.4122	1423	70.1677	1231	60.7002	585	1443	507	86.6667	1059	532	1392	500	982	462	1019	460	826	466	957	428	803	75.7535	139.069	71.8648	125.568	74.6982	138.351	79.4718	73.4911	144.582	70.9781	78.2776	143.26	72.6544	85.1137
TMA Block 03 C05	1	8396	7315	87.1248	2183	26.0005	5862	69.819	1046	12.4583	1903	22.6656	5593	66.6151	1862	22.1772	1771	21.0934	866	7530	697	80.485	6618	565	1618	683	5179	430	1473	639	4954	442	1420	405	1366	80.1112	38.1346	81.6775	107.743	78.9794	38.2681	86.7467	82.473	38.4892	83.8153	81.0188	38.481	85.4149	96.3658
TMA Block 03 C06	0	8889	5495	61.818	7970	89.6614	7744	87.1189	5920	66.5992	5120	57.5993	5281	59.4105	7044	79.244	4916	55.3043	5859	3030	3863	65.9328	1632	5522	2448	5393	2351	3653	1467	3785	1496	5090	1954	3579	1337	72.2123	122.141	107.595	100.799	71.5612	134.235	72.9361	117.237	124.869	108.511	72.2903	134.494	117.783	78.2048
TMA Block 03 C07	0	7294	5434	74.4996	5655	77.5295	6116	83.8497	6599	90.4716	3988	54.6751	4850	66.493	4942	67.7543	3728	51.1105	6555	739	4935	75.286	499	5325	330	5641	475	3837	151	4503	347	4694	248	3599	129	61.409	57.7102	77.7564	101.256	56.8893	57.9598	62.2535	80.9572	59.0715	78.8281	57.457	58.7968	82.9599	61.4849
TMA Block 03 C08	0	4475	3663	81.8547	3301	73.7654	3665	81.8994	1650	36.8715	2661	59.4637	3227	72.1117	2792	62.3911	2420	54.0782	1074	3401	1040	96.8343	2623	705	2596	977	2688	685	1976	960	2267	667	2125	656	1764	72.6468	74.4096	101.932	102.822	72.5847	76.0438	74.7448	106.026	76.2547	104.526	74.2806	77.4482	109.466	88.72
TMA Block 03 C09	0	5961	4804	80.5905	3765	63.1605	2401	40.2785	2422	40.6308	3098	51.9711	2366	39.6913	1882	31.5719	1851	31.0518	1869	4092	1717	91.8673	3087	1071	2694	928	1473	985	2113	914	1452	605	1277	593	1258	61.9227	84.1803	76.0154	118.24	62.8196	86.2137	72.301	76.0509	98.979	80.3308	71.3099	98.6746	80.3825	63.5881
TMA Block 03 C10	0	8296	7486	90.2363	3867	46.6128	5681	68.4788	4406	53.1099	3570	43.0328	5463	65.851	3443	41.5019	3280	39.5371	3974	4322	3710	93.3568	3776	2900	967	3538	2143	2669	901	3387	2076	2716	727	2575	705	90.1159	64.9737	90.9805	116.97	89.1012	65.1846	98.8101	92.2673	66.8766	97.3709	91.5624	66.8261	99.166	98.6716
TMA Block 03 C11	1	7173	6632	92.4578	511	7.12394	5282	73.6373	721	10.0516	502	6.99847	5191	72.3686	481	6.7057	474	6.60811	577	6596	460	79.7227	6172	87	424	455	4827	83	419	422	4769	85	396	82	392	85.5975	43.6757	85.6457	102.025	110.345	43.819	93.5933	86.2725	44.1089	123.841	113.588	44.2309	124.811	118.98
TMA Block 03 C12	0	5956	5734	96.2727	2007	33.6971	3010	50.5373	3014	50.6044	1945	32.6561	2992	50.2351	1389	23.321	1377	23.1195	2869	3087	2801	97.6298	2933	1639	368	1677	1333	1607	338	1667	1325	1146	243	1137	240	88.1826	38.647	48.0955	100.436	82.5263	38.6823	99.7294	48.0823	39.9752	50.0132	89.5675	39.9714	49.9953	82.0113
TMA Block 03 C13	0	4806	3077	64.0241	895	18.6226	1682	34.9979	287	5.9717	609	12.6717	1332	27.7154	568	11.8186	459	9.55056	183	4623	183	100	2894	30	865	129	1553	30	579	129	1203	30	538	30	429	59.6598	44.2665	53.4745	88.1833	61.2577	44.5211	69.7753	52.8683	42.8274	50.6227	65.9063	44.1275	51.2375	103.219
TMA Block 03 C14	0	8983	8816	98.1409	3437	38.2612	7609	84.7044	2562	28.5205	3308	36.8251	7550	84.0476	2997	33.363	2946	32.7953	2181	6802	2068	94.8189	6748	1383	2054	1956	5653	1286	2022	1910	5640	1237	1760	1195	1751	104.368	49.8905	69.5799	79.4257	104.411	49.7303	108.026	69.7342	49.7201	71.4591	107.728	49.6802	71.841	102.495
TMA Block 03 D01	1	8286	7633	92.1192	2796	33.7437	5422	65.4357	839	10.1255	2681	32.3558	5050	60.9462	2168	26.1646	2088	25.1991	677	7609	598	88.3309	7035	228	2568	494	4928	198	2483	457	4593	175	1993	155	1933	84.7877	57.739	79.3345	74.4155	89.2131	57.9625	88.3922	81.0497	60.61	86.7377	91.1846	61.0081	87.8638	120.957
TMA Block 03 D02	0	13806	13776	99.7827	13707	99.2829	13802	99.971	13164	95.3498	13678	99.0729	13772	99.7537	13707	99.2829	13678	99.0729	13208	598	13178	99.7729	598	13123	584	13208	594	13094	584	13178	594	13123	584	13094	584	132.884	148.872	179.325	128.625	132.678	148.97	132.88	179.434	148.872	179.605	132.678	148.97	179.706	134.175
TMA Block 03 D03	1	14850	12960	87.2727	12501	84.1818	10250	69.0236	851	5.73064	10715	72.1549	8921	60.0741	9447	63.6162	8135	54.7811	746	14104	655	87.8016	12305	632	11869	655	9595	549	10166	614	8307	562	8885	522	7613	82.9569	100.117	84.1697	82.8699	82.301	98.8037	89.9135	87.2555	104.587	85.6326	88.2349	103.291	89.1664	132.158
TMA Block 03 D04	0	11226	10825	96.4279	4747	42.2858	10885	96.9624	152	1.354	4687	41.7513	10527	93.7734	4691	41.7869	4634	41.2792	84	11142	84	100	10741	8	4739	82	10803	8	4679	82	10445	8	4683	8	4626	88.4357	56.7518	168.032	76.2505	88.1034	56.9582	88.8898	169.744	56.9398	150.093	88.2973	57.1416	150.535	209.738
TMA Block 03 D05	0	16319	14652	89.7849	7421	45.4746	12054	73.8648	656	4.01985	7066	43.2992	11574	70.9235	6118	37.49	6017	36.8711	595	15724	595	100	14057	279	7142	591	11463	279	6787	591	10983	279	5839	279	5738	89.9371	43.7505	70.6394	79.047	93.4206	44.1041	97.3831	71.194	44.8538	71.7868	99.2825	45.0014	72.0299	163.852
TMA Block 03 D06	0	8491	7395	87.0922	3166	37.2865	8327	98.0685	5247	61.7948	2611	30.7502	7322	86.2325	3147	37.0628	2606	30.6913	4784	3707	4168	87.1237	3227	3012	154	4709	3618	2490	121	4134	3188	2993	154	2485	121	71.7578	59.3048	131.009	117.351	64.5114	60.4935	71.816	135.001	59.4205	152.815	64.5338	60.5356	159.913	74.2381
TMA Block 03 D07	0	5994	5612	93.627	1747	29.1458	5146	85.8525	2883	48.0981	1465	24.4411	4941	82.4324	1604	26.7601	1409	23.5068	2566	3428	2333	90.9197	3279	1486	261	2359	2787	1273	192	2193	2748	1390	214	1228	181	101.56	45.6732	115.235	112.639	84.6358	45.4522	105.018	117.087	46.2035	113.028	85.8963	45.7172	118.876	102.825
TMA Block 03 D08	0	7561	6818	90.1733	671	8.87449	2870	37.9579	1241	16.4132	480	6.34837	2828	37.4025	268	3.5445	257	3.39902	1022	6539	779	76.2231	6039	229	442	405	2465	95	385	394	2434	39	229	31	226	119.194	45.0799	63.621	85.187	106.667	43.8993	146.579	63.8857	44.5706	57.7925	122.931	44.154	58.4758	131.419
TMA Block 03 D09	0	8144	7860	96.5128	1157	14.2068	6539	80.2922	2322	28.5118	985	12.0948	6346	77.9224	1121	13.7647	957	11.751	1853	6291	1676	90.4479	6184	1061	96	1788	4751	900	85	1619	4727	1041	80	885	72	118.431	60.637	106.953	118.001	83.395	60.5479	125.241	107.524	61.2199	118.794	84.1223	61.055	123.372	116.113
TMA Block 03 D10	0	8259	7451	90.2167	2838	34.3625	6458	78.1935	4245	51.3985	2371	28.7081	6036	73.0839	2655	32.1467	2279	27.5941	3780	4479	3298	87.2487	4153	2515	323	3493	2965	2081	290	3114	2922	2392	263	2024	255	98.2631	58.7158	78.9294	124.213	83.5754	58.9297	103.547	80.1531	59.5487	85.077	84.6376	59.417	88.748	98.2663
TMA Block 03 D11	0	6045	4292	71.0008	1587	26.2531	4144	68.5525	4802	79.4376	913	15.1034	3131	51.7949	1283	21.2242	807	13.3499	4662	1383	3282	70.399	1010	1509	78	3257	887	900	13	2434	697	1225	58	799	8	54.5013	37.887	73.5989	96.9169	48.5616	37.6677	56.6186	75.8408	37.9943	79.4641	49.2364	37.7191	83.8784	53.4782
TMA Block 03 D12	0	7421	6203	83.5871	3496	47.1096	3853	51.9202	4591	61.865	2801	37.7442	3336	44.9535	3141	42.3258	2644	35.6286	4333	3088	3605	83.1987	2598	3403	93	3555	298	2741	60	3055	281	3095	46	2611	33	61.8318	48.6745	74.5646	123.886	59.8953	49.4043	65.1527	76.9746	49.4239	78.052	60.5529	49.8705	81.5669	64.7755
TMA Block 03 D13	0	5804	5688	98.0014	3318	57.1675	5000	86.1475	4127	71.1061	3279	56.4955	4970	85.6306	3233	55.703	3209	55.2895	3882	1922	3846	99.0726	1842	3190	128	3738	1262	3160	119	3713	1257	3131	102	3108	101	81.304	49.2499	71.1994	111.589	77.4063	49.2771	82.6839	71.2928	49.5533	78.0471	77.76	49.538	78.2365	79.47
TMA Block 03 D14	0	7146	6632	92.8072	1752	24.5172	5143	71.9703	2495	34.9146	1608	22.5021	4809	67.2964	1565	21.9004	1445	20.2211	2232	4914	1886	84.4982	4746	919	833	2073	3070	794	814	1800	3009	889	676	777	668	83.5346	45.1923	75.158	108.801	76.8905	45.5763	86.9082	75.0201	45.7355	75.3163	78.0895	46.2025	75.5017	74.8892
TMA Block 03 E01	0	7239	6976	96.3669	4302	59.4281	5506	76.0602	3604	49.7859	4124	56.9692	5381	74.3335	3676	50.7805	3569	49.3024	3374	3865	3200	94.8429	3776	2836	1466	2922	2584	2684	1440	2816	2565	2520	1156	2423	1146	97.4621	72.5647	71.5356	155.796	97.8271	72.3504	102.776	71.4031	75.0287	76.1113	100.717	74.7149	76.0377	97.05
TMA Block 03 E02	0	12099	10269	84.8748	7229	59.7487	9715	80.2959	9138	75.5269	6209	51.3183	8598	71.0637	6686	55.2608	5829	48.1775	8620	3479	7713	89.478	2556	6225	1004	7877	1838	5502	707	7100	1498	5947	739	5299	530	68.834	56.0376	103.34	121.473	66.0021	56.2796	70.8517	104.669	56.627	112.1	66.8007	56.8585	114.116	70.8229
TMA Block 03 E03	0	5818	5510	94.7061	608	10.4503	4762	81.8494	3030	52.0798	554	9.52217	4660	80.0963	582	10.0034	541	9.29873	2490	3328	2366	95.0201	3144	592	16	2241	2521	543	11	2173	2487	569	13	532	9	93.7552	39.034	79.1661	121.553	68.4693	39.2313	97.5796	79.5348	39.1388	85.9391	68.9436	39.3049	87.16	96.8465
TMA Block 03 E04	0	5727	4768	83.2548	2652	46.307	3730	65.1301	3353	58.5472	2190	38.2399	3210	56.0503	1902	33.2111	1613	28.1648	2746	2981	2340	85.2149	2428	1544	1108	2152	1578	1297	893	1847	1363	1198	704	1024	589	68.6073	45.84	67.5807	106.27	70.0442	45.6797	70.9733	67.0201	46.0059	70.5402	71.3006	46.1902	70.5094	73.398
TMA Block 03 E05	0	3373	2982	88.4079	364	10.7916	2379	70.5307	925	27.4237	261	7.73792	2246	66.5876	311	9.22028	229	6.78921	576	2797	477	82.8125	2505	258	106	541	1838	173	88	452	1794	244	67	167	62	84.6828	45.8261	82.8083	121.53	74.7699	44.2355	91.0383	83.3335	46.5644	93.2919	76.4553	44.8349	98.8393	99.3352
TMA Block 03 E06	0	5551	5095	91.7853	3220	58.0076	3456	62.2591	3815	68.7264	2880	51.8825	3254	58.6201	2606	46.9465	2425	43.6858	3659	1892	3346	91.4458	1749	2736	484	3076	380	2468	412	2882	372	2401	205	2228	197	82.5527	62.7428	74.8607	141.046	79.6197	60.4977	85.8812	75.3656	59.413	78.886	81.6244	59.2003	79.7243	82.8865
TMA Block 03 E07	1	8599	7216	83.9167	8222	95.6158	6444	74.9389	2004	23.305	6965	80.9978	5954	69.2406	6251	72.6945	5792	67.3567	1808	6791	1243	68.75	5973	1688	6534	1222	5222	1210	5755	1071	4883	1188	5063	1050	4742	63.5258	205.179	75.5814	107.269	63.7962	207.307	66.2947	77.1064	210.334	74.7622	66.4716	210.42	76.4234	66.5161
TMA Block 03 E08	0	5198	4920	94.6518	1673	32.1855	4524	87.0335	3287	63.2359	1535	29.5306	4426	85.1481	1557	29.9538	1481	28.4917	2859	2339	2720	95.1382	2200	1549	124	2711	1813	1440	95	2635	1791	1469	88	1400	81	89.2041	61.121	98.7152	125.737	79.0139	61.0914	92.279	99.511	61.531	106.316	80.1223	61.444	108.493	96.877
TMA Block 03 E09	0	6840	6490	94.883	943	13.7865	5356	78.3041	4103	59.9854	880	12.8655	5272	77.076	837	12.2368	799	11.6813	3429	3411	3312	96.5879	3178	851	92	3026	2330	805	75	2973	2299	768	69	738	61	93.7453	44.8756	79.149	96.8725	78.4517	45.3179	100.756	79.5625	45.9532	73.6938	80.8194	46.2087	74.7037	108.108
TMA Block 03 E10	0	9579	9432	98.4654	8349	87.1594	8786	91.7215	9317	97.2649	8253	86.1572	8711	90.9385	8173	85.3221	8106	84.6226	9282	297	9177	98.8688	255	8271	78	8601	185	8185	68	8533	178	8108	65	8044	62	80.6051	73.5056	124.051	124.704	81.81	73.6934	82.2722	124.508	74.2694	127.924	82.3761	74.3474	128.376	80.859
TMA Block 03 E11	1	9462	9058	95.7303	166	1.75439	2789	29.4758	613	6.47855	161	1.70154	2765	29.2222	126	1.33164	126	1.33164	533	8929	443	83.1144	8615	35	131	414	2375	35	126	400	2365	35	91	35	91	85.0148	74.4916	66.1658	97.5051	112.377	73.3807	109.758	66.2989	81.9854	90.8916	126.005	81.9854	90.8916	134.174
TMA Block 03 E12	0	7869	7711	97.9921	1502	19.0876	5990	76.1215	2597	33.0029	1448	18.4013	5915	75.1684	1435	18.2361	1386	17.6134	2407	5462	2303	95.6793	5408	970	532	2112	3878	919	529	2038	3877	943	492	894	492	96.4493	38.4737	103.579	112.487	90.2361	38.3603	103.764	103.999	38.3171	107.672	91.4279	38.1955	108.922	88.4245
TMA Block 03 E13	1	7732	7223	93.417	753	9.73875	1829	23.6549	294	3.80238	745	9.63528	1805	23.3445	385	4.97931	383	4.95344	136	7596	107	78.6765	7116	26	727	69	1760	26	719	64	1741	25	360	25	358	75.4847	41.3264	57.6355	88.6645	84.1837	41.3448	92.7048	57.8066	45.144	66.7163	95.8601	45.1505	66.7073	79.8777
TMA Block 03 E14	0	8526	6534	76.6362	320	3.75323	3563	41.7898	381	4.46868	302	3.54211	3246	38.0718	248	2.90875	245	2.87356	186	8340	127	68.2796	6407	15	305	126	3437	14	288	124	3122	14	234	14	231	73.4419	55.4143	73.5389	87.7711	105.782	55.3409	88.845	75.5137	58.7068	90.3503	115.557	58.7306	90.7104	127.577
TMA Block 03 F01	1	8313	7889	94.8996	1387	16.6847	6446	77.5412	178	2.14122	1348	16.2156	6067	72.9821	1279	15.3855	1241	14.9284	85	8228	80	94.1176	7809	26	1361	83	6363	26	1322	80	5987	26	1253	26	1215	118.804	44.6947	103.182	98.1304	146.681	44.3	126.326	103.228	44.8337	122.989	150.019	44.4289	123.995	196.49
TMA Block 03 F02	0	5592	5277	94.367	3122	55.8298	4297	76.8419	875	15.6474	3020	54.0057	4233	75.6974	2850	50.9657	2804	50.1431	619	4973	599	96.769	4678	358	2764	501	3796	344	2676	493	3740	304	2546	299	2505	87.4747	107.386	78.6522	136.896	81.4224	108.558	91.3723	79.001	111.271	81.4159	83.2016	111.5	81.8722	96.1832
TMA Block 03 F03	1	7307	6721	91.9803	391	5.35103	4031	55.1663	891	12.1938	363	4.96784	4013	54.9199	223	3.05187	219	2.99713	493	6814	424	86.0041	6297	58	333	340	3691	53	310	338	3675	52	171	50	169	101.918	80.3634	71.1631	105.485	94.1914	80.4773	124.86	71.2782	87.2106	84.1401	113.415	87.2171	84.8169	144.988
TMA Block 03 F04	0	9112	8176	89.7278	2037	22.3551	5032	55.2239	5285	58.0004	1899	20.8406	4760	52.2388	1574	17.2739	1523	16.7142	4652	4460	4344	93.3792	3832	1772	265	3472	1560	1671	228	3297	1463	1456	118	1414	109	69.7995	45.0894	73.3197	131.756	71.6043	45.2493	74.962	73.7475	46.9631	79.0537	74.4964	47.0108	79.555	72.7658
TMA Block 03 F05	1	4781	4226	88.3915	4128	86.3418	3841	80.3388	1714	35.8502	3662	76.5949	3581	74.9006	3500	73.2064	3249	67.9565	1227	3554	1158	94.3765	3068	1028	3100	1101	2740	974	2688	1055	2526	981	2519	938	2311	82.2256	84.8147	83.6157	147.985	83.2098	85.7507	85.6652	84.1004	88.4028	85.6323	85.8906	88.5244	86.2698	82.9147
TMA Block 03 F06	0	11974	8546	71.3713	11818	98.6972	10071	84.1072	9752	81.4431	8474	70.77	7898	65.9596	9969	83.2554	7837	65.4501	9831	2143	7680	78.1202	866	9732	2086	8837	1234	7619	855	7258	640	8761	1208	7204	633	74.9583	150.347	117.129	120.612	74.883	157.601	77.3456	123.709	152.338	117.476	77.2559	159.115	123.929	77.767
TMA Block 03 F07	1	12469	10350	83.0059	12461	99.9358	11621	93.1991	2844	22.8086	10344	82.9577	9939	79.7097	11618	93.1751	9936	79.6856	2628	9841	2287	87.0244	8063	2625	9836	2375	9246	2284	8060	2140	7799	2372	9246	2137	7799	74.5331	233.708	111.518	133.563	74.5028	236.229	75.6326	114.091	235.56	111.526	75.6181	237.491	114.101	81.3408
TMA Block 03 F08	0	10756	7845	72.936	2110	19.617	6512	60.543	2820	26.2179	1551	14.4199	5609	52.1476	1610	14.9684	1267	11.7795	2328	8428	1697	72.8952	6148	806	1304	1988	4524	559	992	1623	3986	748	862	551	716	87.1203	39.3971	70.3437	135.056	85.5556	39.5746	99.0647	73.4944	40.7923	75.8217	93.1459	40.7717	81.2058	118.244
TMA Block 03 F09	0	3984	3199	80.2962	2409	60.4669	2462	61.7972	2087	52.3845	2049	51.4307	2338	58.6847	1835	46.0592	1740	43.6747	1440	2544	1405	97.5694	1794	983	1426	1191	1271	959	1090	1174	1164	889	946	876	864	91.1549	54.8343	90.8224	144.466	98.2516	55.2646	102.804	92.2019	57.1698	97.0742	105.402	57.1777	98.8746	106.659
TMA Block 03 F10	0	7646	5864	76.6937	4227	55.2838	6479	84.7371	5026	65.7337	3310	43.2906	5216	68.2187	3925	51.334	3118	40.7795	4747	2899	3669	77.2909	2195	3065	1162	4059	2420	2369	941	3276	1940	2873	1052	2249	869	66.1698	52.5262	79.8725	111.492	65.3029	53.6894	67.3786	82.378	52.4147	85.7511	65.6982	53.3566	88.4041	70.5049
TMA Block 03 F11	0	7064	5439	76.996	4904	69.4224	4142	58.6353	4691	66.4071	4256	60.2492	3964	56.1155	3693	52.2792	3563	50.4388	4256	2808	3979	93.4915	1460	3777	1127	3721	421	3582	674	3590	374	3443	250	3338	225	72.5843	82.3661	63.5572	131.591	76.2209	86.864	79.2602	64.315	89.8631	64.9584	80.134	91.0361	65.6805	78.5033
TMA Block 03 F12	0	6684	5300	79.2938	644	9.63495	4341	64.9461	2125	31.7923	530	7.92938	3949	59.0814	555	8.30341	473	7.0766	1575	5109	1384	87.873	3916	474	170	1313	3028	390	140	1200	2749	438	117	365	108	75.5756	42.6239	75.7965	112.453	74.6995	43.917	82.1151	77.8165	43.8405	91.5501	76.8987	45.0922	95.6171	88.6999
TMA Block 03 F13	1	9030	6893	76.3344	452	5.00554	3394	37.5858	309	3.42193	428	4.73976	2853	31.5947	327	3.62126	316	3.49945	209	8821	107	51.1962	6786	20	432	144	3250	13	415	107	2746	20	307	13	303	58.7095	48.3869	59.2521	102.117	70.5424	48.7087	68.41	61.4717	52.6941	68.8056	76.4862	52.86	68.885	98.0807
TMA Block 03 F14	0	6442	5461	84.7718	5906	91.6796	4221	65.5231	1759	27.3052	5022	77.9572	3903	60.5868	3889	60.3695	3613	56.0851	1576	4866	1302	82.6142	4159	1219	4687	1235	2986	1024	3998	1085	2818	956	2933	848	2765	66.6355	154.985	61.7458	98.5283	65.8591	156.258	71.2496	62.6985	155.12	61.9384	70.3447	155.898	62.8309	69.2428
TMA Block 03 G01	0	6286	6280	99.9045	2745	43.6685	4414	70.2195	4727	75.1989	2742	43.6207	4414	70.2195	2266	36.0484	2266	36.0484	4400	1886	4397	99.9318	1883	2403	342	3459	955	2401	341	3459	955	1999	267	1999	267	147.615	66.6626	68.2061	86.1928	114.956	66.6816	156.572	68.2061	70.0324	67.217	119.327	70.0324	67.217	147.525
TMA Block 03 G02	0	10605	10027	94.5497	3565	33.6162	7760	73.173	3365	31.7303	3356	31.6455	7592	71.5889	3418	32.2301	3284	30.9665	2875	7730	2641	91.8609	7386	1888	1677	2450	5310	1711	1645	2320	5272	1779	1639	1661	1623	89.2405	51.2666	77.7637	132.557	88.7748	51.4342	92.8709	78.0064	51.6942	96.1595	89.4346	51.7423	97.22	90.909
TMA Block 03 G03	1	9074	9024	99.449	1861	20.5091	2385	26.2839	458	5.04739	1854	20.432	2385	26.2839	1098	12.1005	1098	12.1005	370	8704	333	90	8691	129	1732	203	2182	123	1731	203	2182	111	987	111	987	107.359	62.6789	70.3212	90.8264	115.875	62.7809	132.125	70.3212	71.045	76.4275	127.319	71.045	76.4275	157.192
TMA Block 03 G04	0	3989	3711	93.0308	2724	68.2878	2963	74.2793	1988	49.8371	2517	63.0985	2835	71.0704	2175	54.5249	2061	51.6671	1714	2275	1696	98.9498	2015	1275	1449	1368	1595	1258	1259	1360	1475	1060	1115	1052	1009	103.614	73.8516	89.952	98.4761	99.0385	74.3808	111.406	90.3753	77.4714	93.4468	104.067	77.5164	94.1252	113.652
TMA Block 03 G05	0	3741	3681	98.3962	2611	69.7942	2073	55.413	721	19.2729	2573	68.7784	2071	55.3595	1679	44.881	1678	44.8543	561	3180	558	99.4652	3123	341	2270	405	1668	340	2233	405	1666	274	1405	274	1404	124.292	174.639	64.3291	124.202	127.567	175.415	145.398	64.3145	188.138	67.3838	146.879	188.221	67.385	128.141
TMA Block 03 G06	1	3716	3518	94.6717	3558	95.7481	2618	70.4521	1416	38.1055	3437	92.4919	2594	69.8062	2595	69.8332	2573	69.2411	1307	2409	1115	85.3099	2403	1172	2386	621	1997	1056	2381	597	1997	614	1981	592	1981	92.7435	160.584	58.5455	142.033	93.1798	163.486	101.629	58.6945	172.783	58.5305	101.623	173.492	58.6694	79.2655
TMA Block 03 G07	0	7053	6571	93.166	1726	24.4719	4277	60.6409	3356	47.5826	1718	24.3584	4264	60.4565	1412	20.0198	1411	20.0057	3108	3945	3070	98.7773	3501	1046	680	2497	1780	1043	675	2491	1773	890	522	889	522	82.6328	36.682	61.3366	103.325	78.7347	36.66	90.8854	61.3946	37.1658	62.6051	81.8627	37.1692	62.6031	95.12
TMA Block 03 G08	0	8579	8413	98.065	2545	29.6655	6261	72.9805	5900	68.7726	2491	29.036	6225	72.5609	2343	27.3109	2313	26.9612	5796	2783	5690	98.1712	2723	2508	37	4658	1603	2460	31	4624	1601	2321	22	2292	21	70.9186	42.1055	55.9293	119.933	64.5155	42.0778	73.7012	55.9856	42.6579	62.2438	65.4762	42.6261	62.4438	65.9916
TMA Block 03 G09	0	4442	4330	97.4786	274	6.16839	3609	81.2472	962	21.6569	255	5.74066	3580	80.5943	257	5.78568	244	5.49302	634	3808	603	95.1104	3727	168	106	552	3057	149	106	532	3048	157	100	144	100	126.37	43.7127	82.3658	123.811	119.063	43.941	134.051	82.5162	44.2461	89.2625	121.791	44.3064	90.8331	127.72
TMA Block 03 G10	1	9908	8165	82.4082	5510	55.6116	2085	21.0436	289	2.91683	4943	49.889	1710	17.2588	1347	13.5951	1192	12.0307	250	9658	141	56.4	8024	117	5393	136	1949	106	4837	127	1583	113	1234	106	1086	72.7993	80.7409	63.0048	86.3432	73.7166	78.8991	85.8285	66.2304	112.454	69.0246	91.5822	106.653	71.577	96.7514
TMA Block 03 G11	0	8520	4435	52.054	8181	96.0211	7402	86.8779	7300	85.6808	4229	49.6362	4327	50.7864	7100	83.3333	4129	48.4624	7249	1271	4093	56.463	342	6918	1263	6720	682	3893	336	4043	284	6424	676	3850	279	48.3372	222.197	72.0658	99.9115	48.18	219.382	48.5506	83.2796	220.703	72.1233	48.4204	219.233	83.4633	48.8472
TMA Block 03 G12	1	5804	4490	77.3604	1069	18.4183	2101	36.1992	313	5.39283	919	15.8339	1960	33.7698	625	10.7684	608	10.4755	216	5588	167	77.3148	4323	104	965	169	1932	92	827	162	1798	94	531	92	516	67.608	56.5678	61.1669	76.4823	77.2589	57.9675	83.7094	62.1463	63.6073	78.2546	90.2713	63.7486	79.1561	109.895
TMA Block 03 G13	0	5406	4878	90.2331	3	0.0554939	3498	64.7059	49	0.9064	1	0.018498	3167	58.5831	1	0.018498	1	0.018498	30	5376	30	100	4848	0	3	30	3468	0	1	30	3137	0	1	0	1	76.455	136.199	76.4913	78.378	112.46	170.211	82.8514	72.9972	170.211	62.9579	112.46	170.211	62.9579	194.266
TMA Block 03 G14	0	3282	2674	81.4747	172	5.24071	650	19.805	2263	68.9519	158	4.81414	638	19.4394	86	2.62035	85	2.58988	1933	1349	1530	79.1516	1144	127	45	493	157	116	42	481	157	72	14	71	14	67.6614	36.4849	44.6953	94.0662	80.4108	36.6821	93.1792	44.656	37.2001	47.1159	98.9046	37.2958	47.1987	65.1658
TMA Block 03 H01	1	8790	8421	95.802	6565	74.6871	5549	63.1286	854	9.71559	6482	73.7429	5462	62.1388	4920	55.9727	4879	55.5063	727	8063	533	73.315	7888	202	6363	487	5062	198	6284	446	5016	188	4732	185	4694	109.871	71.9732	72.6563	120.195	113.639	72.0514	121.827	72.7692	78.8482	73.0248	121.687	78.8381	73.1516	122.407
TMA Block 03 H02	0	7323	6659	90.9327	3784	51.6728	5908	80.6773	5296	72.3201	3645	49.7747	5663	77.3317	3708	50.635	3592	49.0509	5118	2205	4924	96.2095	1735	3157	627	4694	1214	3113	532	4601	1062	3139	569	3102	490	133.456	64.5286	113.882	128.155	144.641	65.1817	142.258	115.21	64.9368	130.54	145.754	65.5141	131.3	147.271
TMA Block 03 H03	0	9428	7953	84.3551	8720	92.4905	4302	45.63	5479	58.1141	7331	77.7577	4256	45.1421	4007	42.5011	3961	42.0132	5215	4213	4492	86.1361	3461	4845	3875	2879	1423	4184	3147	2846	1410	2697	1310	2664	1297	77.7037	153.186	56.1747	68.4146	76.898	150.785	95.4892	56.3205	150.493	56.1788	94.5245	149.796	56.3355	84.4126
TMA Block 03 H04	1	9418	9095	96.5704	56	0.594606	4167	44.2451	505	5.36207	56	0.594606	4147	44.0327	37	0.392865	37	0.392865	439	8979	361	82.2323	8734	3	53	267	3900	3	53	263	3884	3	34	3	34	93.4772	54.2802	60.5759	97.1295	113.969	54.2802	110.973	60.654	62.3938	102.366	131.83	62.3938	102.366	155.185
TMA Block 03 H05	0	3304	3202	96.9128	2948	89.2252	2887	87.3789	1047	31.6889	2861	86.592	2829	85.6235	2630	79.6005	2580	78.0872	837	2467	793	94.7431	2409	762	2186	823	2064	721	2140	783	2046	750	1880	713	1867	133.698	99.5285	115.196	84.7443	135.022	99.8592	138.319	115.51	101.668	116.718	139.174	101.943	117.028	124.456
TMA Block 03 H06	0	8885	7520	84.637	7772	87.4733	6534	73.5397	7790	87.6759	6595	74.2262	6046	68.0473	5954	67.0118	5493	61.8233	7742	1143	6411	82.8081	1109	6964	808	5946	588	5802	793	5469	577	5491	463	5039	454	69.7703	68.0945	64.8512	132.519	68.5302	69.2804	72.2924	66.3488	69.7896	64.6248	70.7758	70.3186	66.1463	67.5743
TMA Block 03 H07	1	7482	6999	93.5445	5576	74.5255	5826	77.8669	577	7.71184	5256	70.2486	5644	75.4344	4673	62.4566	4515	60.3448	450	7032	391	86.8889	6608	284	5292	388	5438	271	4985	377	5267	277	4396	270	4245	84.1288	83.26	78.2098	117.186	85.2772	83.685	89.1229	78.9084	85.7029	79.8089	89.0378	85.7793	80.6003	125.132
TMA Block 03 H08	0	6725	6540	97.2491	938	13.948	4393	65.3234	2211	32.8773	849	12.6245	4330	64.3866	809	12.0297	765	11.3755	2001	4724	1884	94.1529	4656	770	168	1403	2990	687	162	1353	2977	661	148	619	146	99.0609	59.5605	69.8182	94.475	85.4025	60.0759	105.052	70.0971	61.6338	80.3716	88.661	62.0582	81.9797	95.0565
TMA Block 03 H09	1	10458	9378	89.673	1002	9.58118	3810	36.4314	1211	11.5797	894	8.54848	3742	35.7812	370	3.53796	348	3.3276	1019	9439	758	74.3867	8620	76	926	464	3346	45	849	427	3315	49	321	32	316	85.132	57.6757	55.9732	105.611	83.5413	57.751	108.241	56.1925	61.2435	59.5548	107.207	62.1112	60.19	106.765
TMA Block 03 H10	0	10408	8762	84.1852	3613	34.7137	7212	69.2929	8929	85.7898	2917	28.0265	6718	64.5465	2674	25.6918	2429	23.3378	8612	1796	7728	89.7353	1034	3211	402	6430	782	2763	154	6124	594	2559	115	2366	63	58.2231	47.3033	74.8602	75.2503	56.3971	47.546	61.8715	76.0575	48.8013	78.9158	58.9478	48.6751	80.6491	59.8605
TMA Block 03 H11	0	8044	6067	75.4227	7789	96.8299	5088	63.2521	3811	47.3769	5925	73.6574	4490	55.818	4926	61.2382	4375	54.3884	3545	4499	2461	69.4217	3606	3337	4452	2592	2496	2348	3577	2093	2397	2446	2480	1992	2383	68.5911	159.502	50.7378	89.0896	68.3315	168.168	74.8081	52.1121	163.578	50.8265	74.5864	169.491	52.1284	63.566
TMA Block 03 H12	1	8338	6889	82.6217	8322	99.8081	3139	37.6469	124	1.48717	6876	82.4658	2722	32.6457	3130	37.539	2714	32.5498	99	8239	44	44.4444	6845	94	8228	48	3091	40	6836	26	2696	44	3086	22	2692	64.8317	174.303	55.3309	112.399	64.812	170.076	75.7099	56.2908	203.061	55.3391	75.6696	201.004	56.2963	55.1059
TMA Block 03 H13	0	9962	9323	93.5856	8742	87.7535	3696	37.101	2818	28.2875	8207	82.3831	3635	36.4887	3438	34.5111	3392	34.0494	2670	7292	2520	94.382	6803	1690	7052	1211	2485	1632	6575	1172	2463	986	2452	960	2432	72.7095	89.1998	56.3388	97.6783	73.7968	89.6694	86.0094	56.4202	100.616	56.7419	86.4668	100.902	56.7821	67.9752
TMA Block 03 H14	1	8755	6258	71.4792	5313	60.6853	3613	41.2678	1204	13.7521	4545	51.9132	3297	37.6585	3004	34.3118	2767	31.6048	1095	7660	473	43.1963	5785	341	4972	401	3212	249	4296	343	2954	272	2732	240	2527	72.051	87.1526	62.0137	85.6336	73.8373	91.6221	81.1521	63.7066	98.4467	64.5967	81.7886	101.174	66.2762	68.0084
TMA Block 03 I01	0	7814	7523	96.2759	7173	91.7968	7415	94.8938	7216	92.3471	6916	88.5078	7192	92.0399	6946	88.8917	6737	86.217	6986	828	6776	96.994	747	6670	503	6743	672	6469	447	6565	627	6495	451	6323	414	82.1951	89.5774	105.167	131.455	80.6354	90.2392	82.7484	106.03	90.4861	106.668	81.0769	90.9877	107.555	82.7279
TMA Block 03 I02	1	4959	4937	99.5564	4709	94.9587	4459	89.9173	317	6.39242	4692	94.6158	4442	89.5745	4349	87.6991	4332	87.3563	198	4761	198	100	4739	174	4535	157	4302	174	4518	157	4285	140	4209	140	4192	120.828	160.333	126.783	111.381	119.205	160.372	120.609	126.846	165.748	128.13	120.013	165.812	128.201	141.461
TMA Block 03 I03	0	5283	5208	98.5804	3803	71.9856	3602	68.181	4362	82.5667	3783	71.607	3586	67.8781	3052	57.7702	3045	57.6377	4321	962	4257	98.5189	951	3256	547	3198	404	3239	544	3186	400	2731	321	2725	320	95.7203	65.1334	76.6153	104.171	100.315	65.2319	102.142	76.6921	68.8981	79.5798	104.623	68.9423	79.5985	96.0908
TMA Block 03 I04	1	7785	7770	99.8073	7600	97.6236	3571	45.8703	141	1.81118	7586	97.4438	3569	45.8446	3538	45.4464	3536	45.4207	66	7719	62	93.9394	7708	63	7537	32	3539	59	7527	32	3537	32	3506	32	3504	116.112	140.369	67.8818	86.4638	116.044	140.38	133.194	67.8944	170.088	68.0249	133.146	170.078	68.0377	124.802
TMA Block 03 I05	0	4701	4294	91.3423	2876	61.1785	2933	62.391	3252	69.1768	2614	55.6052	2760	58.7109	2397	50.9892	2252	47.9047	3144	1557	2819	89.6628	1475	2590	286	2645	288	2343	271	2478	282	2289	108	2149	103	89.4247	59.5285	62.2022	154.17	86.2929	59.5799	90.4792	63.1418	61.195	64.8382	88.5519	61.2581	65.9605	85.4081
TMA Block 03 I06	1	9164	7927	86.5015	5129	55.969	6091	66.4666	584	6.37276	4891	53.3719	5604	61.1523	3878	42.3178	3749	40.9101	398	8766	235	59.0452	7692	134	4995	217	5874	131	4760	204	5400	128	3750	128	3621	121.327	82.4199	72.8099	99.505	123.572	83.1541	128.343	74.5703	84.9315	76.1763	130.035	85.6744	76.8932	153.337
TMA Block 03 I07	1	9314	8571	92.0228	8973	96.3388	5661	60.7795	243	2.60898	8273	88.8233	5483	58.8684	5486	58.9006	5310	57.011	154	9160	108	70.1299	8463	118	8855	61	5600	77	8196	58	5425	43	5443	40	5270	82.1259	172.436	84.5388	105.595	81.032	175.008	92.3729	85.4992	190.099	84.6707	90.9148	190.601	85.6753	96.6081
TMA Block 03 I08	0	8719	8101	92.912	7111	81.5575	8136	93.3135	5532	63.4476	6634	76.0867	7593	87.0857	6595	75.6394	6178	70.8567	5293	3426	4885	92.2917	3216	4608	2503	5287	2849	4253	2381	4880	2713	4606	1989	4251	1927	87.5856	65.6699	184.15	113.121	86.1936	66.0418	88.4542	186.72	62.3056	187.401	87.126	62.8877	189.519	89.4913
TMA Block 03 I09	1	8883	8607	96.8929	8210	92.4237	2602	29.2919	171	1.92503	7971	89.7332	2593	29.1906	2521	28.3801	2512	28.2787	112	8771	106	94.6429	8501	57	8153	26	2576	54	7917	26	2567	17	2504	17	2495	116.867	128.053	54.5879	112.935	118.097	128.346	155.742	54.5951	148.972	54.5015	154.637	149.122	54.5086	91.1642
TMA Block 03 I10	0	10143	9809	96.7071	7515	74.0905	4943	48.7331	2278	22.4588	7285	71.8229	4921	48.5162	4289	42.2853	4269	42.0881	2114	8029	2025	95.79	7784	1449	6066	1559	3384	1396	5889	1538	3383	1183	3106	1164	3105	96.391	90.6738	52.7965	152.374	100.313	90.8715	111.395	52.8274	94.3672	53.796	113.693	94.5288	53.8283	81.9134
[truncated: 23 more columns]

## Sheet: result 2
Position	Tissue samples (0=tumor, 1=normal)	Total Cells Count	GP130+ Cells Count	GP130+ Cells Percent	JAK2+ Cells Count	JAK2+ Cells Percent	IL-6+ Cells Count	IL-6+ Cells Percent	CK19+ Cells Count	CK19+ Cells Percent	GP130+ JAK2+ Cells Count	GP130+ JAK2+ Cells Percent	GP130+ IL-6+ Cells Count	GP130+ IL-6+ Cells Percent	JAK2+ IL-6+ Cells Count	JAK2+ IL-6+ Cells Percent	GP130+ JAK2+ IL-6+ Cells Count	GP130+ JAK2+ IL-6+ Cells Percent	Total Cells in EP Region Count	Total Cells in SA Region Count	GP130+ Cells in EP Region Count	GP130+ Cells in SA Region Count	JAK2+ Cells in EP Region Count	JAK2+ Cells in SA Region Count	IL-6+ Cells in EP Region Count	IL-6+ Cells in EP Region Percent	IL-6+ Cells in SA Region Count	GP130+ JAK2+ Cells in EP Region Count	GP130+ JAK2+ Cells in SA Region Count	GP130+ IL-6+ Cells in EP Region Count	GP130+ IL-6+ Cells in SA Region Count	JAK2+ IL-6+ Cells in EP Region Count	JAK2+ IL-6+ Cells in SA Region Count	GP130+ JAK2+ IL-6+ Cells in EP Region Count	GP130+ JAK2+ IL-6+ Cells in SA Region Count	GP130+ Cells Mean Intensity	JAK2+ Cells Mean Intensity	IL-6+ Cells Mean Intensity	CK19+ Cells Mean Intensity	GP130+ JAK2+ Cells GP130 Mean Intensity	GP130+ JAK2+ Cells JAK2 Mean Intensity	GP130+ IL-6+ Cells GP130 Mean Intensity	GP130+ IL-6+ Cells IL-6 Mean Intensity	JAK2+ IL-6+ Cells JAK2 Mean Intensity	JAK2+ IL-6+ Cells IL-6 Mean Intensity	GP130+ JAK2+ IL-6+ Cells GP130 Mean Intensity	GP130+ JAK2+ IL-6+ Cells JAK2 Mean Intensity	GP130+ JAK2+ IL-6+ Cells IL-6 Mean Intensity	EP Region GP130+ Cells Mean Intensity
TMA Block 01 A01	0	1936	422	21.7975	684	35.3306	460	23.7603	1380	71.281	321	16.5806	187	9.65909	145	7.48967	119	6.14669	1236	700	403	19	655	29	264	21.3592	196	315	6	175	12	142	3	118	1	42.8266	52.9923	76.6191	169.805	44.1818	55.9185	45.4053	81.0528	60.3162	64.5546	48.8954	60.7783	67.579	43.1442
TMA Block 01 A02	0	10233	6874	67.1748	6926	67.683	8062	78.7843	7580	74.0741	6167	60.2658	6010	58.7316	6072	59.3374	5507	53.8161	7438	2795	6672	202	6271	655	6491	87.2681	1571	6063	104	5884	126	5599	473	5433	74	118.803	60.5424	63.0807	134.002	124.414	62.7129	122.887	65.0719	62.3003	65.1259	127.611	64.2018	65.7138	120.853
TMA Block 01 A03	0	9129	5316	58.232	7086	77.6208	7668	83.9961	8806	96.4618	4874	53.3903	4951	54.2338	6190	67.8059	4570	50.0602	8743	386	5261	55	6951	135	7364	84.2274	304	4828	46	4900	51	6075	115	4527	43	46.7951	54.5467	60.9016	101.663	47.573	56.6509	47.2795	62.574	55.5006	60.8357	48.0173	57.2064	62.6028	46.8619
TMA Block 01 A04	0	1887	441	23.3704	217	11.4997	552	29.2528	618	32.7504	54	2.86169	104	5.51139	99	5.24642	15	0.794913	487	1400	143	298	161	56	250	51.3347	302	43	11	57	47	84	15	14	1	57.0532	74.1399	69.2555	91.1034	81.8667	50.4066	61.79	81.4362	84.0758	72.1439	97.8057	54.6497	81.2302	67.5868
TMA Block 01 A05	0	4455	2106	47.2727	2182	48.9787	3605	80.9203	1743	39.1246	1289	28.9338	2044	45.881	1964	44.0853	1265	28.3951	1272	3183	864	1242	704	1478	1179	92.6887	2426	528	761	840	1204	682	1282	516	749	38.6764	49.2573	114.101	74.4564	40.1837	50.5987	38.8399	141.23	49.6963	123.905	40.2492	50.4807	147.422	40.3388
TMA Block 01 A06	0	4956	1996	40.2744	2078	41.929	3575	72.1348	2621	52.8854	1142	23.0428	1806	36.4407	1619	32.6675	1009	20.3592	1870	3086	1279	717	1368	710	1462	78.1818	2113	969	173	1126	680	1096	523	854	155	58.8034	64.6751	80.6815	125.926	61.3609	77.1056	60.024	95.399	67.7875	80.6928	62.9381	79.0039	89.9784	63.5198
TMA Block 01 A07	0	12281	6823	55.5574	6711	54.6454	10705	87.1672	9722	79.1629	5636	45.892	6279	51.1278	5945	48.4081	5143	41.8777	9513	2768	6186	637	5795	916	8831	92.8309	1874	5072	564	5873	406	5412	533	4801	342	68.4394	82.2226	90.1807	109.8	72.6752	86.7543	69.5976	100.801	83.2219	95.3948	74.3139	87.1719	99.1245	70.1612
TMA Block 01 A08	0	4717	651	13.8011	3129	66.3345	4000	84.7997	2750	58.2998	483	10.2396	630	13.3559	2818	59.7414	470	9.96396	2475	2242	455	196	1680	1449	2177	87.9596	1823	359	124	438	192	1503	1315	348	122	48.7732	49.7915	88.0404	90.834	52.037	60.4577	48.8049	103.065	50.4825	89.0042	52.3817	60.8055	102.806	54.8182
TMA Block 01 A09	0	7443	3721	49.9933	2474	33.2393	6129	82.3458	3608	48.4751	2258	30.3372	3184	42.7784	2027	27.2336	1823	24.4928	3042	4401	2485	1236	1577	897	2542	83.5634	3587	1515	743	2052	1132	1202	825	1146	677	74.2853	81.4161	85.7746	114.899	85.286	85.1463	73.4451	95.1438	81.0588	87.3553	86.3999	85.3833	88.2039	82.7978
TMA Block 01 A10	0	3732	438	11.7363	516	13.8264	2163	57.9582	2614	70.0429	276	7.3955	226	6.05573	83	2.22401	70	1.87567	2104	1628	408	30	441	75	1324	62.9278	839	265	11	209	17	83	0	70	0	33.8883	75.6746	83.6552	111.929	35.389	84.9522	34.2483	117.356	71.2642	78.2693	40.5377	76.5725	79.3902	34.0814
TMA Block 01 A11	0	2809	1286	45.7814	1706	60.7334	819	29.1563	1610	57.3158	1136	40.4414	369	13.1363	518	18.4407	310	11.036	1440	1369	1106	180	1140	566	454	31.5278	365	976	160	278	91	305	213	228	82	62.8705	63.6888	72.2276	79.1594	65.3757	69.0709	65.9179	80.7662	73.999	73.6722	71.66	84.8481	80.4856	64.9051
TMA Block 01 A12	0	9139	2735	29.9267	3297	36.0762	3398	37.1813	4436	48.5392	2370	25.9328	818	8.95065	686	7.50629	573	6.26983	4174	4965	2470	265	3106	191	931	22.3047	2467	2291	79	606	212	599	87	531	42	62.3296	56.3987	61.3719	86.4354	65.556	60.7198	67.2489	65.143	64.8412	57.8508	78.6166	69.2935	58.5965	64.3143
TMA Block 01 A13	0	7167	5119	71.4246	5992	83.6054	3998	55.7835	2333	32.552	4681	65.3132	3099	43.2398	3674	51.2627	2995	41.7888	2226	4941	2170	2949	2037	3955	862	38.7242	3136	1998	2683	843	2256	815	2859	800	2195	84.1322	84.9665	74.2405	85.8145	84.4874	89.457	72.4565	77.9262	97.5533	75.5346	72.1924	102.431	78.4398	120.841
TMA Block 01 A14	1	6847	3317	48.4446	4128	60.2892	2738	39.9883	198	2.89178	2654	38.7615	1709	24.9598	2243	32.7589	1555	22.7107	162	6685	87	3230	56	4072	5	3.08642	2733	49	2605	2	1707	3	2240	0	1555	41.498	58.7207	55.7582	60.9352	42.428	64.8744	42.9619	58.2828	64.2053	57.4727	43.4873	70.0341	59.4633	41.5336
TMA Block 01 B01	0	5295	1302	24.5892	772	14.5798	4459	84.2115	2276	42.9839	677	12.7856	988	18.6591	548	10.3494	475	8.97073	1651	3644	951	351	612	160	1264	76.5597	3195	582	95	665	323	404	144	385	90	65.2795	49.9135	79.3137	116.208	80.9369	51.9743	64.3981	81.6753	49.2254	70.5025	82.1126	51.4368	69.3136	71.8595
TMA Block 01 B02	0	12735	4819	37.8406	5034	39.5289	10384	81.5391	10437	81.9552	3194	25.0805	3795	29.7998	3567	28.0094	2253	17.6914	10250	2485	4513	306	4101	933	8717	85.0439	1667	2940	254	3633	162	3033	534	2130	123	69.6711	64.7798	81.2458	92.2741	78.0134	71.7915	71.5619	85.1745	63.0515	73.5096	84.0234	70.3673	74.4243	70.7174
TMA Block 01 B03	0	7183	1899	26.4374	2334	32.4934	4309	59.9889	2568	35.7511	1223	17.0263	1525	21.2307	1408	19.6018	901	12.5435	1941	5242	809	1090	945	1389	956	49.253	3353	535	688	463	1062	335	1073	231	670	35.8001	44.1225	75.2683	84.3827	37.0922	46.8041	36.6949	93.4894	42.6177	73.859	38.933	45.2611	81.3202	35.9063
TMA Block 01 B04	0	6639	383	5.76894	565	8.51032	4548	68.5043	1346	20.2741	285	4.29282	335	5.04594	477	7.18482	254	3.82588	967	5672	302	81	375	190	814	84.1779	3734	254	31	265	70	308	169	226	28	59.6046	47.3666	73.576	94.9881	65.3439	56.5276	61.5418	79.0622	48.5225	77.1437	67.5463	57.8319	70.4385	64.9021
TMA Block 01 B05	1	1998	397	19.8699	406	20.3203	1469	73.5235	788	39.4394	347	17.3674	286	14.3143	281	14.0641	244	12.2122	535	1463	361	36	370	36	380	71.028	1089	330	17	251	35	253	28	227	17	55.4217	77.5832	67.3724	126.324	57.8136	82.8725	59.1066	71.3219	85.2187	62.7481	62.4501	90.8482	63.1918	57.2051
TMA Block 01 B06	0	7351	4691	63.8144	4973	67.6507	6176	84.0158	5166	70.2762	4132	56.21	4188	56.9718	4362	59.3389	3690	50.1973	4797	2554	4101	590	3976	997	4305	89.7436	1871	3719	413	3689	499	3553	809	3333	357	108.097	73.216	84.1768	99.9565	114.317	77.5988	110.399	90.4462	74.8973	87.2291	116.827	79.1062	90.0969	115.005
TMA Block 01 B07	1	7523	5597	74.3985	4823	64.1101	6169	82.0019	843	11.2056	4023	53.476	4585	60.9464	4230	56.2276	3485	46.3246	756	6767	510	5087	402	4421	543	71.8254	5626	331	3692	388	4197	374	3856	312	3173	63.4654	44.4117	89.9861	85.6776	66.495	44.988	64.0954	90.1913	45.1011	93.7609	66.6019	45.7974	93.5626	51.4663
TMA Block 01 B08	0	6430	1961	30.4977	1530	23.7947	5912	91.944	4591	71.3997	1314	20.4355	1608	25.0078	1189	18.4914	1003	15.5988	4393	2037	1512	449	1212	318	3996	90.9629	1916	1071	243	1199	409	901	288	787	216	85.1321	59.865	117.797	131.716	99.2461	63.1612	85.2399	105.003	60.1041	91.2073	102.503	64.0402	88.669	88.4931
TMA Block 01 B09	1	8682	7202	82.9532	4675	53.847	8010	92.2598	628	7.23336	4361	50.2304	6707	77.2518	4493	51.7507	4202	48.399	401	8281	386	6816	279	4396	336	83.7905	7674	277	4084	327	6380	249	4244	248	3954	81.018	72.8008	112.703	116.244	93.9017	74.5385	82.7399	117.919	73.7729	135.62	94.9838	75.4933	139.053	114.094
TMA Block 01 B10	0	7110	6382	89.7609	6450	90.7173	6461	90.872	6112	85.9634	6153	86.5401	5909	83.1083	5951	83.699	5719	80.436	6035	1075	5819	563	5800	650	5565	92.2121	896	5696	457	5397	512	5371	580	5292	427	136.329	86.5728	72.1115	113.301	138.953	88.2024	139.34	72.7556	88.2117	72.663	141.728	89.6642	72.9822	141.707
TMA Block 01 B11	0	7887	7378	93.5463	7218	91.5177	6949	88.107	6516	82.617	7133	90.44	6674	84.6203	6552	83.0734	6487	82.2493	6488	1399	6480	898	6428	790	5897	90.8909	1052	6425	708	5894	780	5847	705	5846	641	198.974	138.851	93.0864	101.302	203.111	139.946	204.439	94.4838	143.05	94.8843	207.984	144.038	95.1873	212.703
TMA Block 01 B12	0	10035	6461	64.3847	5633	56.1335	6748	67.2446	4544	45.2815	5343	53.2436	5260	52.4165	4764	47.4738	4562	45.4609	4383	5652	4174	2287	3870	1763	3624	82.6831	3124	3855	1488	3497	1763	3306	1458	3294	1268	147.284	81.9115	68.2259	96.272	163.807	84.0372	156.246	72.5796	86.2954	73.0947	169.675	88.2286	73.747	179.258
TMA Block 01 B13	0	3451	1249	36.1924	885	25.6447	1432	41.4952	1489	43.1469	567	16.43	704	20.3999	433	12.5471	341	9.88119	1106	2345	599	650	504	381	615	55.6058	817	373	194	366	338	208	225	193	148	43.1955	60.0645	67.1711	68.2576	45.7435	66.007	45.6146	79.3348	58.3742	82.133	50.4908	63.463	88.0159	42.3844
TMA Block 01 B14	0	4977	2284	45.8911	2017	40.5264	2093	42.0534	1803	36.2266	1650	33.1525	1475	29.6363	1064	21.3783	1002	20.1326	1556	3421	1284	1000	1252	765	810	52.0566	1283	1104	546	778	697	647	417	636	366	45.4638	70.0181	60.7018	66.2813	48.5303	73.7639	49.2009	64.9752	70.9698	62.8891	54.1404	72.6515	63.5822	48.1403
TMA Block 01 C01	0	5377	2235	41.5659	1773	32.9738	3928	73.0519	3992	74.2421	1396	25.9624	1840	34.2198	1391	25.8694	1141	21.22	3815	1562	1972	263	1638	135	2932	76.8545	996	1334	62	1605	235	1277	114	1084	57	45.6441	50.689	70.701	116.054	49.5995	52.7428	46.6005	76.1763	52.237	70.2044	51.0641	54.241	71.9415	46.5392
TMA Block 01 C02	0	9394	2266	24.1218	2664	28.3585	4869	51.831	7496	79.7956	1892	20.1405	1075	11.4435	1118	11.9012	862	9.17607	7010	2384	1990	276	2052	612	4186	59.7147	683	1653	239	988	87	949	169	784	78	71.4552	61.0204	56.2868	108.178	76.0328	66.8037	76.3086	55.8791	64.6084	51.3958	83.1876	69.7902	51.7873	71.2604
TMA Block 01 C03	0	6603	1710	25.8973	2244	33.9846	2398	36.3168	5969	90.3983	1359	20.5816	710	10.7527	782	11.8431	516	7.81463	5716	887	1468	242	1620	624	1986	34.7446	412	1122	237	596	114	482	300	404	112	49.5974	74.1298	52.4621	121.429	52.1459	83.5781	52.205	53.0094	84.364	49.8717	56.1307	91.4253	50.3422	50.1352
TMA Block 01 C04	0	2722	204	7.49449	1010	37.1051	1780	65.3931	993	36.4805	145	5.32697	178	6.53931	800	29.3902	132	4.84938	713	2009	136	68	329	681	593	83.1697	1187	98	47	114	64	297	503	86	46	65.7046	50.3076	89.7398	115.762	69.2029	62.4254	66.0383	125.068	51.448	95.6901	69.2301	63.3005	131.015	76.2009
TMA Block 01 C05	1	6388	5073	79.4145	3957	61.9443	5480	85.7858	963	15.0751	3914	61.2711	4673	73.1528	3895	60.9737	3860	60.4258	693	5695	666	4407	570	3387	637	91.9192	4843	560	3354	624	4049	530	3365	526	3334	67.6558	55.9016	137.366	100.987	73.4751	56.0821	69.7422	147.415	56.1072	153.898	73.7648	56.2607	154.433	95.2916
TMA Block 01 C06	0	9170	6594	71.9084	7451	81.2541	8841	96.4122	6624	72.2356	5937	64.7437	6476	70.6216	7226	78.8004	5825	63.5224	6493	2677	5485	1109	6002	1449	6305	97.1046	2536	5141	796	5375	1101	5825	1401	5033	792	89.1008	88.8818	109.482	120.583	90.9821	93.3058	89.5672	115.755	88.7622	110.056	91.5202	92.9768	114.626	94.7895
TMA Block 01 C07	0	9001	8560	95.1005	8029	89.2012	8800	97.7669	8418	93.5229	7814	86.8126	8455	93.934	7931	88.1124	7751	86.1127	8420	581	8063	497	7650	379	8264	98.1473	536	7452	362	7976	479	7563	368	7396	355	156.407	78.79	105.95	101.645	161.524	79.5068	157.422	107.149	79.0222	107.069	162.24	79.6114	107.853	158.275
TMA Block 01 C08	0	4435	1037	23.3822	1911	43.0891	2797	63.0665	1881	42.4126	731	16.4825	919	20.7215	1506	33.9572	687	15.4904	1067	3368	542	495	613	1298	917	85.9419	1880	405	326	502	417	556	950	385	302	74.5994	56.4949	86.1434	103.372	78.3439	71.4314	73.4041	108.033	60.0147	89.2405	79.1363	72.8548	106.28	89.7093
TMA Block 01 C09	0	6469	2908	44.9529	2307	35.6624	4398	67.9858	4239	65.5279	1816	28.0723	2685	41.5056	2042	31.5659	1732	26.7738	3510	2959	1993	915	1400	907	2782	79.2593	1616	1112	704	1796	889	1255	787	1032	700	68.6762	74.3996	92.2975	112.126	79.1668	81.9214	70.7827	111.749	78.0247	113.331	80.8119	83.4809	121.721	57.7656
TMA Block 01 C10	0	7417	3880	52.3123	4023	54.2403	6884	92.8138	3419	46.0968	3228	43.5216	3780	50.964	3929	52.9729	3167	42.6992	2844	4573	2462	1418	2313	1710	2808	98.7342	4076	2187	1041	2428	1352	2279	1650	2153	1014	94.6747	72.8815	98.2625	102.263	101.448	79.1123	95.4462	107.229	73.1301	105.944	101.874	79.2198	108.192	114.021
TMA Block 01 C11	1	6010	5000	83.1947	4590	76.3727	5846	97.2712	817	13.594	4426	73.6439	4881	81.2146	4491	74.7255	4333	72.0965	590	5420	546	4454	505	4085	572	96.9492	5274	488	3938	535	4346	491	4000	477	3856	77.3143	64.5767	131.172	80.1816	81.6098	65.4767	77.9731	136.526	64.9948	137.844	82.2433	65.8981	138.678	122.711
TMA Block 01 C12	0	6899	3858	55.9211	2639	38.2519	6062	87.8678	2369	34.3383	2320	33.6281	3269	47.3837	2244	32.5265	1959	28.3954	2059	4840	1865	1993	1585	1054	1610	78.1933	4452	1523	797	1466	1803	1224	1020	1192	767	78.6884	64.1736	97.1365	95.259	89.4857	65.7421	80.6212	99.1085	65.6757	98.3979	92.8804	67.4608	98.4375	101.883
TMA Block 01 C13	0	2955	1064	36.0068	1481	50.1184	1280	43.3164	1319	44.6362	811	27.445	677	22.9103	706	23.8917	462	15.6345	1158	1797	542	522	493	988	776	67.0121	504	333	478	453	224	364	342	263	199	42.6614	65.6921	62.9286	80.3059	43.7428	69.0626	43.8847	72.5042	67.8492	61.4323	46.0082	70.5574	68.777	43.1045
TMA Block 01 C14	0	8065	2677	33.1928	2557	31.7049	6172	76.5282	2617	32.4489	1781	22.0831	2078	25.7657	1865	23.1246	1312	16.2678	2171	5894	1268	1409	1233	1324	1640	75.5412	4532	1060	721	889	1189	745	1120	684	628	36.6165	65.7178	69.3468	71.4592	38.8834	73.3899	37.2866	74.4529	64.2738	66.5758	40.3747	72.6585	68.6643	39.5092
TMA Block 01 D01	1	5752	3226	56.0848	191	3.32058	4075	70.8449	451	7.84075	162	2.81641	1984	34.4924	178	3.09458	155	2.69471	290	5462	74	3152	23	168	194	66.8966	3881	21	141	74	1910	23	155	21	134	50.7222	45.4491	81.5417	88.5757	59.8727	46.3109	50.7105	76.8281	46.2513	113.047	60.1184	46.7701	115.153	59.5016
TMA Block 01 D02	0	14065	12345	87.7711	12275	87.2734	14048	99.8791	12697	90.2737	11682	83.0572	12340	87.7355	12270	87.2378	11681	83.0501	12772	1293	11240	1105	11122	1153	12758	99.8904	1290	10634	1048	11235	1105	11117	1153	10633	1048	168.965	89.4055	188.685	132.749	172.222	91.2476	168.988	187.277	89.4206	188.863	172.221	91.2487	187.677	169.107
TMA Block 01 D03	1	10746	8485	78.9596	8071	75.107	9731	90.5546	915	8.5148	7336	68.2673	7801	72.5945	7385	68.7232	6701	62.3581	705	10041	694	7791	530	7541	611	86.6667	9120	529	6807	602	7199	455	6930	454	6247	89.0937	92.7278	131.069	85.0905	92.5093	96.7227	90.6435	141.708	94.0169	135.111	94.38	98.2058	138.954	116.069
TMA Block 01 D04	0	7777	6038	77.6392	5415	69.6284	7240	93.095	2111	27.1441	4858	62.4662	5920	76.1219	5259	67.6225	4807	61.8105	1435	6342	1393	4645	995	4420	1428	99.5122	5812	980	3878	1389	4531	995	4264	980	3827	101.917	58.7594	133.125	76.0635	110.757	60.7506	103.108	144.952	59.2027	142.043	111.514	60.8792	147.981	127.295
TMA Block 01 D05	0	10615	2395	22.5624	4021	37.8804	6708	63.1936	1030	9.70325	1020	9.60904	2342	22.0631	2747	25.8785	983	9.26048	389	10226	373	2022	155	3866	389	100	6319	153	867	373	1969	155	2592	153	830	51.9703	40.3002	99.8699	75.6747	50.5784	44.3637	52.3517	139.79	41.1572	96.834	51.1362	44.2244	138.268	76.1823
TMA Block 01 D06	0	7038	4975	70.6877	3406	48.3944	5695	80.9179	4831	68.6417	3342	47.4851	4330	61.5232	2923	41.5317	2887	41.0202	4414	2624	3963	1012	2942	464	3953	89.556	1742	2934	408	3559	771	2582	341	2576	311	127.144	106.234	81.4427	119.69	154.481	107.508	129.963	85.7731	108.273	82.0368	158.466	109.158	82.2373	140.826
TMA Block 01 D07	0	6385	2918	45.7009	2357	36.9146	5263	82.4276	3236	50.6813	2064	32.3258	2538	39.7494	1882	29.4753	1716	26.8755	2867	3518	2283	635	1888	469	2386	83.2229	2877	1741	323	1943	595	1472	410	1421	295	109.587	79.3287	89.2979	107.055	126.854	83.5558	108.518	97.2206	80.7862	86.3301	128.13	84.1471	87.3022	119.713
TMA Block 01 D08	0	8242	4431	53.7612	1342	16.2825	6444	78.1849	3303	40.0752	770	9.34239	4064	49.3084	684	8.29896	568	6.89153	2955	5287	1988	2443	900	442	2434	82.3689	4010	608	162	1865	2199	587	97	495	73	52.1463	86.6136	107.161	97.4928	52.8826	81.7318	53.2301	128.13	74.9366	93.554	57.183	78.2313	99.983	57.735
TMA Block 01 D09	0	7533	3743	49.688	2065	27.4127	6897	91.5571	3822	50.7368	1916	25.4348	3616	48.0021	1988	26.3905	1869	24.8108	2720	4813	1891	1852	1185	880	2656	97.6471	4241	1177	739	1859	1757	1162	826	1155	714	102.926	82.1772	103.65	105.367	132.552	85.4811	102.868	116	83.1516	116.193	133.277	85.9572	119.074	119.239
TMA Block 01 D10	0	7754	3469	44.7382	2075	26.7604	7280	93.887	3227	41.6172	1921	24.7743	3306	42.6361	1932	24.9162	1787	23.0462	2430	5324	1986	1483	1519	556	2306	94.8971	4974	1489	432	1871	1435	1407	525	1380	407	114.247	79.1725	98.7326	115.323	150.143	81.9766	113.929	107.215	78.4982	95.1861	151.457	81.3281	95.2756	144.519
TMA Block 01 D11	0	5300	3221	60.7736	2666	50.3019	3833	72.3208	4254	80.2642	2508	47.3208	2407	45.4151	1942	36.6415	1832	34.566	3902	1398	2780	441	2327	339	2975	76.243	858	2249	259	2093	314	1712	230	1658	174	106.321	57.729	67.9168	87.1326	118.98	58.8239	110.526	67.5475	59.692	62.124	125.945	60.9027	62.4302	111.922
TMA Block 01 D12	0	6387	4351	68.1227	3410	53.3897	4793	75.0431	5291	82.8401	3281	51.37	3955	61.9227	3135	49.0841	3075	48.1447	4767	1620	3664	687	2970	440	4173	87.5393	620	2869	412	3476	479	2802	333	2746	329	108.569	92.0014	69.0681	92.8555	123.846	93.2865	113.718	72.2045	94.4524	70.4536	127.765	95.0314	70.6842	113.993
TMA Block 01 D13	0	5748	5116	89.0049	4514	78.5317	5415	94.2067	4763	82.8636	4441	77.2617	5025	87.4217	4436	77.1747	4405	76.6354	4604	1144	4509	607	4175	339	4565	99.1529	850	4165	276	4484	541	4160	276	4154	251	197.427	96.0221	91.9811	100.165	210.212	96.8756	199.254	94.4312	96.8593	95.871	211.055	97.2389	96.1598	208.991
TMA Block 01 D14	0	7289	2256	30.9507	3026	41.5146	5022	68.8983	2475	33.9553	1883	25.8334	1565	21.4707	2234	30.6489	1330	18.2467	2215	5074	1830	426	1729	1297	1577	71.1964	3445	1550	333	1267	298	1218	1016	1080	250	101.924	53.6417	75.8793	91.4213	107.125	59.4472	106.78	70.0618	55.0013	79.3941	112.371	61.9544	68.3833	105.576
TMA Block 01 E01	0	6740	3466	51.4243	3195	47.4036	5419	80.4006	3890	57.7151	2640	39.1691	3067	45.5045	2747	40.7567	2348	34.8368	3557	3183	2886	580	2488	707	3157	88.7546	2262	2316	324	2596	471	2196	551	2074	274	96.8036	50.2036	77.7887	139.772	107.328	51.2661	99.6228	77.6697	50.7968	74.2483	110.451	51.5315	74.4401	106.01
TMA Block 01 E02	0	10866	7197	66.2341	7214	66.3906	8771	80.7197	9702	89.2877	6671	61.3933	6673	61.4117	6590	60.6479	6223	57.2704	9657	1209	6908	289	6844	370	8360	86.5693	411	6429	242	6485	188	6373	217	6059	164	133.532	69.7786	71.4674	107.251	138.788	72.0319	136.651	75.9298	71.1878	75.1946	141.6	72.8719	76.2423	134.854
TMA Block 01 E03	0	8581	1109	12.9239	1863	21.7108	5438	63.3726	6032	70.2948	806	9.39284	670	7.80795	772	8.99662	410	4.778	4940	3641	1061	48	1667	196	3013	60.9919	2425	777	29	635	35	668	104	391	19	36.8786	60.5909	80.1013	125.307	38.0863	63.0143	37.5649	94.2994	61.8026	64.4528	39.9336	63.5934	70.2709	36.9863
TMA Block 01 E04	0	4952	2528	51.0501	1987	40.1252	3788	76.4943	4406	88.9742	1828	36.9144	2095	42.3061	1571	31.7246	1462	29.5234	3715	1237	2177	351	1678	309	3119	83.9569	669	1578	250	1864	231	1377	194	1309	153	43.2394	60.5513	57.1808	142.273	46.9341	61.5745	43.7597	59.155	61.2106	56.1037	48.2294	62.2585	56.4097	43.335
TMA Block 01 E05	0	3005	911	30.3161	807	26.8552	2150	71.5474	1427	47.4875	534	17.7704	790	26.2895	660	21.9634	477	15.8735	744	2261	468	443	326	481	680	91.3978	1470	293	241	428	362	295	365	265	212	60.4561	45.1076	57.4423	117.568	69.9162	47.3776	60.8963	63.6537	45.5624	59.9358	70.5218	47.7109	62.5987	72.2995
TMA Block 01 E06	0	3526	1501	42.5695	1747	49.5462	2757	78.1906	2787	79.0414	1239	35.139	1283	36.3868	1281	36.3301	1048	29.7221	2483	1043	1454	47	1663	84	1947	78.4132	810	1222	17	1241	42	1233	48	1032	16	73.9582	75.0043	98.9327	158.274	77.0883	77.3471	76.0921	105.921	75.2785	99.3341	80.1837	77.3841	102.964	74.6682
TMA Block 01 E07	1	5837	4629	79.3044	5178	88.71	4945	84.7182	1499	25.681	4154	71.1667	3866	66.2327	4467	76.529	3529	60.4591	1253	4584	868	3761	1106	4072	963	76.8555	3982	792	3362	619	3247	885	3582	589	2940	53.5309	66.0298	108.364	114.167	54.0925	66.2942	53.8629	106.088	67.0995	109.208	54.3693	67.5348	106.825	45.2305
TMA Block 01 E08	0	4251	2023	47.5888	1800	42.343	3651	85.8857	3747	88.144	1654	38.9085	1845	43.4016	1573	37.0031	1490	35.0506	3349	902	1869	154	1635	165	3021	90.206	630	1534	120	1732	113	1466	107	1406	84	63.0149	83.0715	80.1528	115.289	67.5505	85.3403	64.177	85.6844	84.3755	81.8958	69.372	86.0818	82.765	63.8892
TMA Block 01 E09	0	6845	2351	34.3462	1925	28.1227	6407	93.6012	4980	72.7538	1581	23.0972	2279	33.2944	1828	26.7056	1521	22.2206	4393	2452	1600	751	1264	661	4231	96.3123	2176	1039	542	1559	720	1203	625	1000	521	44.0949	76.8674	92.0743	91.1089	47.2765	81.7255	44.3095	101.736	77.6147	86.8149	47.7278	82.3294	89.0116	43.3569
TMA Block 01 E10	0	8248	8095	98.145	7876	95.4898	7981	96.7629	8031	97.3691	7815	94.7502	7883	95.5747	7663	92.9074	7625	92.4467	7929	319	7832	263	7703	173	7728	97.465	253	7648	167	7663	220	7519	144	7485	140	185.117	123.791	117.501	95.433	188.66	124.217	187.426	118.028	125.343	118.749	190.776	125.592	118.954	187.55
TMA Block 01 E11	1	9200	7045	76.5761	3143	34.163	6882	74.8043	392	4.26087	2950	32.0652	5208	56.6087	3034	32.9783	2857	31.0543	262	8938	239	6806	223	2920	241	91.9847	6641	218	2732	229	4979	223	2811	218	2639	64.101	56.6811	104.325	83.0874	79.649	57.5173	68.0457	106.948	57.503	134.538	80.4339	58.2859	134.18	173.833
TMA Block 01 E12	0	7229	3037	42.0113	2492	34.4723	4943	68.3774	2394	33.1166	2108	29.1603	2151	29.7552	1589	21.9809	1434	19.8368	2011	5218	1523	1514	1413	1079	1122	55.7931	3821	1201	907	858	1293	726	863	662	772	80.4893	63.3467	85.7243	80.2374	94.7259	65.8334	82.117	101.673	65.8023	101.562	100.31	67.8988	105.555	90.0584
TMA Block 01 E13	1	6195	5492	88.6521	4311	69.5884	4919	79.4027	192	3.09927	4219	68.1033	4314	69.6368	3601	58.1275	3518	56.7877	153	6042	116	5376	93	4218	134	87.5817	4785	86	4133	107	4207	90	3511	84	3434	96.0878	52.0517	105.675	73.28	107.213	52.3567	100.382	107.361	54.9192	113.129	110.574	55.3119	113.137	114.086
TMA Block 01 E14	0	7636	5705	74.7119	4591	60.1231	6461	84.6124	505	6.61341	4439	58.1325	4881	63.9209	3897	51.0346	3761	49.2535	407	7229	356	5349	240	4351	404	99.2629	6057	238	4201	353	4528	238	3659	236	3525	70.4882	46.6158	108.139	54.4618	77.3237	46.9735	70.4216	113.157	48.2578	114.309	77.6227	48.6876	115.315	82.5478
TMA Block 01 F01	1	6921	5735	82.8637	2940	42.4794	3434	49.6171	2444	35.3128	2812	40.63	2636	38.087	1769	25.5599	1667	24.0861	1924	4997	1320	4415	907	2033	1846	95.9459	1588	848	1964	1272	1364	878	891	822	845	61.9217	35.6585	81.0098	73.8934	66.6075	35.7317	62.0779	79.7997	37.7351	80.8804	66.2466	37.9329	81.1158	61.7853
TMA Block 01 F02	0	4492	2867	63.8246	1387	30.8771	2868	63.8468	1771	39.4256	1327	29.5414	2246	50	1213	27.0036	1174	26.1354	1020	3472	877	1990	291	1096	676	66.2745	2192	290	1037	599	1647	234	979	233	941	62.0236	53.7038	83.9184	107.322	73.6974	54.4389	62.7092	89.9437	54.8129	93.1169	73.3853	55.3825	94.137	76.6847
TMA Block 01 F03	1	6186	4082	65.9877	2216	35.8228	4940	79.8577	1711	27.6592	2019	32.6382	3469	56.0782	1999	32.3149	1873	30.278	1255	4931	1078	3004	397	1819	865	68.9243	4075	379	1640	717	2752	320	1679	309	1564	50.2653	39.5747	89.6831	109.046	56.6239	39.9498	50.711	96.0789	39.9084	99.2379	56.8427	40.2292	100.864	55.8107
TMA Block 01 F04	0	6647	3926	59.0642	901	13.555	4288	64.5103	3785	56.943	862	12.9683	2601	39.1304	718	10.8019	689	10.3656	2931	3716	2140	1786	827	74	2324	79.2903	1964	811	51	1600	1001	667	51	652	37	139.168	48.2094	67.7073	136.233	181.688	48.8215	146.552	66.2539	50.8358	67.3221	186.734	51.5425	67.2663	157.283
TMA Block 01 F05	1	3495	1192	34.1059	725	20.7439	2467	70.5866	1428	40.8584	421	12.0458	980	28.0401	649	18.5694	403	11.5308	727	2768	392	800	296	429	689	94.773	1778	255	166	383	597	292	357	252	151	64.2488	64.2969	83.3123	111.683	91.1342	72.0606	66.3703	97.0037	66.1708	96.985	91.9711	73.2833	105.441	84.5207
TMA Block 01 F06	0	10498	9099	86.6737	8996	85.6925	8875	84.5399	10082	96.0373	8195	78.0625	8039	76.5765	8308	79.1389	7720	73.5378	10069	429	8947	152	8789	207	8658	85.9867	217	8093	102	7936	103	8160	148	7641	79	109.661	79.4457	94.9161	112.965	114.76	82.4652	114.698	98.2278	82.4499	97.6114	116.953	84.8986	100.069	110.687
TMA Block 01 F07	1	7096	2721	38.3455	5698	80.2988	6379	89.8957	2048	28.8613	2547	35.8935	2521	35.5271	5429	76.5079	2402	33.8501	1611	5485	811	1910	1147	4551	1270	78.833	5109	723	1824	659	1862	998	4431	609	1793	57.8395	99.5904	128.194	121.592	58.7314	111.397	57.1506	137.316	100.752	132.556	58.0742	112.95	137.216	72.7517
TMA Block 01 F08	0	10021	2021	20.1676	1491	14.8788	8327	83.0955	5060	50.494	916	9.1408	1690	16.8646	909	9.07095	606	6.0473	4280	5741	1728	293	1278	213	3648	85.2336	4679	857	59	1431	259	792	117	575	31	53.387	55.2383	118.275	113.287	57.4366	62.0485	54.5823	162.729	58.3528	101.231	62.3065	65.1391	104.976	54.2272
TMA Block 01 F09	0	5787	1060	18.3169	1236	21.3582	4416	76.309	5198	89.822	669	11.5604	839	14.498	900	15.5521	493	8.51909	5065	722	871	189	1030	206	4037	79.7038	379	527	142	666	173	729	171	358	135	58.7422	54.4408	102.606	134.18	69.8783	66.0828	60.0168	126.297	57.1332	105.106	74.6674	70.6908	112.52	57.5538
TMA Block 01 F10	0	6325	3704	58.5613	3542	56	5631	89.0277	5228	82.6561	2992	47.3043	3310	52.332	3061	48.3953	2615	41.3439	5231	1094	3538	166	3320	222	4672	89.3137	959	2899	93	3157	153	2862	199	2529	86	80.6295	72.3659	90.771	95.7229	85.2811	76.6256	82.2862	93.7639	71.6382	87.9565	87.8901	75.9302	88.3974	81.8985
TMA Block 01 F11	0	6273	3671	58.5206	3402	54.2324	4358	69.4723	4049	64.5465	3068	48.908	3357	53.5151	3116	49.6732	2932	46.74	3530	2743	3063	608	2990	412	3290	93.2011	1068	2805	263	2979	378	2864	252	2743	189	110.738	80.8477	88.6575	131.16	121.058	83.3316	115.532	95.8061	83.2093	96.0028	123.582	84.4619	97.8507	120.442
TMA Block 01 F12	0	6519	2609	40.0215	1647	25.2646	4978	76.3614	4055	62.2028	1539	23.6079	2163	33.1799	1257	19.2821	1212	18.5918	3384	3135	1968	641	1362	285	2883	85.195	2095	1288	251	1662	501	1061	196	1025	187	101.305	80.6078	84.7211	76.7502	131.911	82.2406	105.463	91.2884	79.6442	85.1235	142.747	80.5163	86.0325	112.39
TMA Block 01 F13	1	9032	8008	88.6625	6006	66.4969	7532	83.3924	519	5.74624	5903	65.3565	6604	73.1178	5211	57.6949	5109	56.5655	453	8579	401	7607	315	5691	435	96.0265	7097	310	5593	386	6218	310	4901	305	4804	80.5625	50.7127	97.0948	70.5738	89.9494	50.9696	84.3652	99.1267	53.0393	104.764	93.547	53.3796	104.863	90.9032
TMA Block 01 F14	0	6942	3105	44.7277	4542	65.4278	5976	86.0847	3528	50.8211	2664	38.3751	2852	41.0833	4138	59.6082	2472	35.6093	2979	3963	1855	1250	2106	2436	2742	92.0443	3234	1581	1083	1692	1160	1956	2182	1450	1022	104.987	59.513	81.6579	73.1564	109.951	64.9479	105.98	88.4891	60.4713	83.5897	110.727	65.6938	88.0138	120.978
TMA Block 01 G01	0	4475	2092	46.7486	1296	28.9609	3638	81.2961	3069	68.581	1211	27.0615	1724	38.5251	963	21.5196	930	20.7821	2405	2070	1422	670	1056	240	1887	78.4615	1751	1000	211	1120	604	765	198	749	181	76.2217	60.6532	71.4596	118.323	93.6193	61.7034	75.401	70.9265	62.7614	65.554	95.4895	63.6036	65.2085	84.7645
TMA Block 01 G02	0	9667	1905	19.7062	1933	19.9959	7476	77.3353	2355	24.3612	1407	14.5547	1613	16.6856	1761	18.2166	1269	13.1271	1636	8031	1140	765	962	971	1312	80.1956	6164	922	485	906	707	835	926	800	469	87.1504	46.0949	89.1138	115.395	97.3672	49.0001	89.0716	96.944	46.8726	102.143	98.4229	50.1236	99.829	109.254
TMA Block 01 G03	1	7282	5545	76.1467	3153	43.2985	6722	92.3098	305	4.18841	3067	42.1176	5211	71.56	3035	41.6781	2958	40.6207	226	7056	122	5423	53	3100	164	72.5664	6558	46	3021	99	5112	50	2985	45	2913	49.0695	35.444	100.126	76.9328	53.111	35.4803	49.4792	100.135	35.4359	103.791	53.3274	35.472	102.981	58.7583
TMA Block 01 G04	0	3212	320	9.96264	238	7.40971	2568	79.9502	597	18.5866	192	5.97758	256	7.97011	178	5.54172	142	4.42092	307	2905	60	260	39	199	267	86.9707	2301	35	157	56	200	39	139	35	107	69.7307	52.7842	92.1078	76.5355	87.963	57.0423	71.2952	104.272	54.906	89.2116	94.04	60.0725	88.2467	84.1775
TMA Block 01 G05	0	2654	469	17.6714	273	10.2864	1107	41.7106	1607	60.5501	123	4.63451	364	13.7151	132	4.97362	96	3.61718	1467	1187	432	37	166	107	676	46.0804	431	109	14	335	29	95	37	85	11	38.1711	38.3811	77.3177	114.015	42.7966	39.4514	39.6834	88.1795	39.4903	80.1346	45.316	40	86.4081	38.5238
TMA Block 01 G06	1	3939	2679	68.0122	973	24.7017	2601	66.032	1058	26.8596	633	16.0701	1792	45.4938	857	21.7568	586	14.8769	889	3050	781	1898	108	865	355	39.9325	2246	92	541	290	1502	102	755	86	500	61.3489	38.6131	73.4988	98.267	68.567	38.8429	63.1652	77.2595	38.8867	82.4733	68.12	39.0784	88.6402	48.6828
TMA Block 01 G07	0	8572	7792	90.9006	7259	84.6827	7715	90.0023	4477	52.2282	7222	84.251	7359	85.8493	6972	81.3346	6942	80.9846	3979	4593	3908	3884	3736	3523	3887	97.6879	3828	3731	3491	3824	3535	3666	3306	3662	3280	77.3977	48.9177	105.225	106.81	78.9872	48.9851	78.4712	106.565	49.3231	107.958	79.6117	49.3792	108.067	81.4013
TMA Block 01 G08	0	7674	5326	69.4032	5200	67.7613	5412	70.5238	5946	77.4824	4770	62.1579	3792	49.4136	3486	45.4261	3287	42.8329	5444	2230	4663	663	4643	557	3780	69.4342	1632	4371	399	3253	539	3101	385	2990	297	63.253	80.9627	69.0251	116.41	65.4922	83.4554	67.1403	69.9847	83.9077	66.4217	70.5935	85.9353	66.8928	65.1545
TMA Block 01 G09	0	4264	545	12.7814	1066	25	3621	84.9203	889	20.849	437	10.2486	452	10.6004	898	21.06	357	8.37242	447	3817	342	203	307	759	377	84.34	3244	302	135	275	177	244	654	239	118	75.4292	55.7087	77.179	125.145	83.8673	70.9015	77.0571	82.7293	56.218	78.1675	86.7662	72.862	76.8225	95.2026
TMA Block 01 G10	1	7954	7150	89.8919	5498	69.1225	3829	48.1393	588	7.39251	5123	64.4078	3334	41.916	3137	39.4393	2840	35.7053	457	7497	276	6874	340	5158	425	92.9978	3404	255	4868	268	3066	336	2801	254	2586	69.6846	45.6115	64.7909	70.5982	68.5606	45.7659	64.4768	61.78	50.1617	65.5114	63.4205	50.7428	63.1758	56.7942
TMA Block 01 G11	0	7915	7691	97.1699	7707	97.3721	7457	94.2135	6737	85.1169	7562	95.5401	7310	92.3563	7295	92.1668	7191	90.8528	6608	1307	6580	1111	6549	1158	6329	95.7778	1128	6528	1034	6309	1001	6276	1019	6260	931	154.231	122.212	86.2924	96.8929	155.444	123.32	156.33	86.726	123.735	86.276	157.514	124.572	86.6034	165.144
TMA Block 01 G12	1	5990	5567	92.9382	4626	77.2287	4966	82.9048	79	1.31886	4526	75.5593	4595	76.7112	3987	66.5609	3890	64.9416	36	5954	35	5532	31	4595	36	100	4930	31	4495	35	4560	31	3956	31	3859	59.6737	49.0918	120.459	90.3414	61.7658	49.2546	59.9258	120.398	50.5393	125.726	61.8732	50.7594	125.291	68.754
TMA Block 01 G13	0	5115	3279	64.1056	3488	68.1916	4127	80.6843	124	2.42424	3011	58.8661	2932	57.3216	3084	60.2933	2715	53.0792	94	5021	80	3199	81	3407	94	100	4033	74	2937	80	2852	81	3003	74	2641	53.5679	109.709	90.9865	54.7726	55.267	115.473	54.954	100.346	113.805	99.7315	56.5704	118.974	102.539	71.5402
TMA Block 01 G14	0	3631	2191	60.3415	1977	54.4478	1515	41.724	2447	67.3919	1751	48.2236	946	26.0534	743	20.4627	703	19.3611	2185	1446	1912	279	1708	269	870	39.8169	645	1590	161	790	156	642	101	626	77	65.7086	44.5345	57.6951	89.8007	69.5559	45.3698	72.2064	62.373	46.6719	57.3466	80.0118	47.2082	57.8151	68.5019
TMA Block 01 H01	1	8074	4819	59.6854	2390	29.6012	6245	77.347	710	8.79366	1699	21.0429	3379	41.8504	1943	24.0649	1309	16.2125	492	7582	244	4575	171	2219	311	63.2114	5934	125	1574	150	3229	131	1812	89	1220	65.0624	35.9816	91.7416	113.934	69.4547	35.7716	64.1693	86.2338	36.478	90.1845	69.0189	36.4378	89.6977	60.4277
TMA Block 01 H02	0	6024	3797	63.0312	2755	45.7337	4732	78.5525	4372	72.5764	2640	43.8247	3110	51.6268	2407	39.9568	2335	38.7616	3952	2072	3206	591	2409	346	3319	83.9828	1413	2352	288	2774	336	2183	224	2144	191	84.6139	62.953	112.347	110.891	97.9156	63.6865	90.2024	122.618	65.7457	124.241	101.787	66.3121	125.559	89.1287
TMA Block 01 H03	0	9313	6431	69.054	3571	38.3442	7805	83.8076	5958	63.9751	3314	35.5847	5321	57.1352	3249	34.8867	3000	32.213	5648	3665	5211	1220	2894	677	4726	83.6756	3079	2844	470	4322	999	2650	599	2600	400	83.618	47.0165	73.5412	90.3246	98.5795	47.6173	85.5043	72.2316	47.4803	76.0918	99.6939	48.1752	75.5231	89.4673
TMA Block 01 H04	1	8275	7718	93.2689	280	3.38369	6438	77.8006	193	2.33233	275	3.32326	5943	71.8187	249	3.00906	245	2.96073	114	8161	103	7615	24	256	110	96.4912	6328	24	251	99	5844	24	225	24	221	53.4339	35.7009	99.6868	70.822	67.6489	35.7412	52.4975	98.7011	36.0446	132.595	68.7059	36.0837	132.877	51.1558
TMA Block 01 H05	0	2108	303	14.3738	406	19.26	1643	77.9412	133	6.3093	133	6.3093	295	13.9943	385	18.2638	128	6.07211	27	2081	22	281	2	404	27	100	1616	2	131	22	273	2	383	2	126	43.9751	40.4508	93.9948	75.8259	36.5779	46.1606	44.2423	130.013	40.7256	96.1692	36.7762	46.5593	111.926	86.5858
TMA Block 01 H06	0	8200	7487	91.3049	6686	81.5366	7098	86.561	7098	86.561	6628	80.8293	6474	78.9512	5833	71.1341	5785	70.5488	7003	1197	6876	611	6339	347	5981	85.4063	1117	6312	316	5883	591	5501	332	5484	301	101.102	60.8772	64.7701	93.457	105.495	61.0507	105.48	64.7272	62.6623	64.3857	109.942	62.8443	64.3825	104.512
TMA Block 01 H07	1	7960	6194	77.8141	5259	66.0678	6671	83.8065	390	4.8995	4685	58.8568	5343	67.1231	4576	57.4874	4104	51.5578	328	7632	215	5979	218	5041	168	51.2195	6503	177	4508	106	5237	107	4469	87	4017	70.8265	46.3009	91.6285	94.8002	75.2264	46.7763	72.049	92.8807	46.8998	92.6429	76.3514	47.3265	93.6317	67.3359
TMA Block 01 H08	0	6000	2280	38	2563	42.7167	5133	85.55	3612	60.2	1880	31.3333	1908	31.8	2144	35.7333	1601	26.6833	3400	2600	2024	256	2276	287	2798	82.2941	2335	1806	74	1690	218	1896	248	1538	63	63.6225	57.9507	78.0728	105.145	67.8511	62.461	64.8962	66.5028	59.411	65.5958	69.0209	64.1507	63.9121	66.0024
TMA Block 01 H09	1	8879	7479	84.2325	3670	41.3335	6326	71.2468	1314	14.799	3478	39.1711	5386	60.66	2794	31.4675	2663	29.9921	1063	7816	882	6597	404	3266	523	49.2004	5803	377	3101	388	4998	228	2566	204	2459	57.9186	37.7917	73.531	120.977	61.9688	37.9037	59.3294	74.3767	37.8262	76.2572	63.4802	37.9248	76.6212	48.6523
TMA Block 01 H10	0	9148	4787	52.3284	4669	51.0385	7266	79.4272	8886	97.136	3719	40.6537	3700	40.446	3684	40.2711	2991	32.6957	8895	253	4726	61	4583	86	7119	80.0337	147	3672	47	3666	34	3637	47	2970	21	61.3824	56.3838	54.3773	106.937	65.9463	59.4367	62.8681	54.6034	58.4647	52.5248	67.8505	62.1091	52.8952	61.4799
TMA Block 01 H11	0	6139	3579	58.2994	4658	75.8755	4539	73.9371	3578	58.2831	3052	49.7149	2677	43.6065	3688	60.0749	2397	39.0454	3297	2842	2947	632	2743	1915	2333	70.7613	2206	2492	560	2132	545	2064	1624	1901	496	93.6529	45.4415	62.9804	105.193	94.7604	45.582	98.236	61.1455	46.7191	63.4098	98.5464	47.1585	61.8435	101.229
TMA Block 01 H12	1	7680	6903	89.8828	5935	77.2786	5917	77.0443	162	2.10938	5803	75.5599	5248	68.3333	4908	63.9062	4783	62.2786	148	7532	89	6814	37	5898	81	54.7297	5836	36	5767	61	5187	32	4876	32	4751	86.6499	70.4481	111.661	115.119	92.7941	71.0087	94.1064	113.909	76.9752	118.04	98.4287	77.7725	118.192	56.5295
TMA Block 01 H13	0	7853	3207	40.8379	2295	29.2245	6393	81.4084	1902	24.22	1643	20.9219	2684	34.178	1981	25.226	1404	17.8785	1678	6175	1579	1628	1200	1095	1215	72.4076	5178	1154	489	1155	1529	942	1039	924	480	124.441	56.7714	79.6743	112.536	146.082	63.2206	124.493	90.2719	58.5204	93.0383	146.895	66.2296	95.9757	161.433
TMA Block 01 H14	1	8603	7218	83.901	5089	59.1538	4545	52.8304	990	11.5076	4793	55.7131	3902	45.3563	3299	38.3471	3112	36.1734	960	7643	899	6319	496	4593	120	12.5	4425	483	4310	119	3783	104	3195	103	3009	72.8249	55.2714	86.0288	82.7564	79.0082	56.0693	76.4496	88.3815	65.2552	96.4722	82.4685	66.3655	96.3033	90.0921
TMA Block 01 I01	0	6555	5697	86.9108	5597	85.3852	5432	82.868	5956	90.8619	5254	80.1526	4981	75.9878	4837	73.791	4649	70.923	5584	971	5167	530	5123	474	4902	87.7865	530	4899	355	4615	366	4528	309	4391	258	69.4531	76.3184	60.4203	170.122	71.2856	77.6232	71.7223	60.3735	78.6876	59.9447	73.2895	79.5674	60.1749	71.2598
TMA Block 01 I02	1	4649	2196	47.236	2830	60.8733	4055	87.2231	1142	24.5644	1857	39.9441	2094	45.0419	2540	54.6354	1771	38.0942	774	3875	197	1999	504	2326	549	70.9302	3506	125	1732	187	1907	326	2214	118	1653	47.6011	53.2856	104.585	136.649	48.7136	53.6557	47.8103	105.998	53.2728	103.217	48.9629	53.9969	104.576	43.9732
TMA Block 01 I03	0	5039	3890	77.1979	2998	59.4959	2893	57.4122	4041	80.1945	2743	54.4354	2250	44.6517	1936	38.4203	1796	35.642	3926	1113	3392	498	2658	340	2110	53.7443	783	2469	274	1877	373	1659	277	1564	232	80.1832	45.0538	60.4234	130.985	86.1482	45.6643	83.3256	59.5393	48.3147	60.9633	88.1002	48.9874	60.6557	82.027
TMA Block 01 I04	1	7137	5689	79.7114	2058	28.8356	3526	49.4045	366	5.12821	1725	24.1698	2317	32.4646	1583	22.1802	1276	17.8787	235	6902	161	5528	104	1954	180	76.5957	3346	65	1660	115	2202	102	1481	64	1212	50.1195	37.0608	74.5096	116.303	50.9086	36.6984	49.2988	65.1833	38.6261	75.6109	50.6104	38.4285	69.9763	43.4051
TMA Block 01 I05	0	3610	1954	54.1274	1883	52.1607	898	24.8753	2334	64.6537	1619	44.8476	544	15.0693	519	14.3767	441	12.2161	2161	1449	1812	142	1780	103	593	27.441	305	1580	39	484	60	487	32	425	16	63.7262	48.1008	55.3204	135.25	66.5544	48.8629	69.1412	54.5274	50.7802	50.3752	73.6543	52.0725	50.7636	65.495
TMA Block 01 I06	1	7917	6999	88.4047	4515	57.0292	6561	82.8723	313	3.95352	4448	56.1829	5929	74.8895	4100	51.7873	4042	51.0547	236	7681	221	6778	73	4442	68	28.8136	6493	72	4376	67	5862	56	4044	56	3986	77.9339	40.9253	90.8222	108.952	85.4575	40.9919	79.4375	91.7314	41.3167	96.7228	86.067	41.3801	96.5001	85.5529
TMA Block 01 I07	1	9883	8224	83.2136	7219	73.0446	6723	68.0259	472	4.77588	6796	68.7645	5843	59.1217	5524	55.894	5221	52.8281	319	9564	298	7926	174	7045	123	38.558	6600	169	6627	114	5729	95	5429	90	5131	72.9833	67.1448	91.3343	107.75	77.4294	68.2954	76.989	93.2373	71.8456	95.0935	80.1336	72.9836	95.4814	81.4301
TMA Block 01 I08	0	8684	7225	83.199	6530	75.1958	7200	82.9111	5380	61.953	6133	70.6241	6193	71.3151	5537	63.7609	5254	60.5021	5099	3585	4775	2450	4627	1903	4155	81.4866	3045	4432	1701	3948	2245	3791	1746	3670	1584	119.247	57.6765	77.3236	113.509	127.911	58.3671	122.254	78.7469	58.4349	76.8841	131.341	59.0667	77.5954	130.525
TMA Block 01 I09	1	9730	6484	66.6393	5895	60.5858	7097	72.9394	437	4.49126	4724	48.5509	4624	47.5231	4628	47.5642	3662	37.6362	290	9440	155	6329	132	5763	208	71.7241	6889	58	4666	102	4522	118	4510	51	3611	45.2117	44.4547	75.5509	100.023	47.3925	45.1824	46.3742	74.1126	46.1224	75.8267	48.4501	47.0648	74.6071	46.4177
TMA Block 01 I10	0	7580	3036	40.0528	3337	44.0237	4497	59.3272	1016	13.4037	2194	28.9446	2222	29.314	2543	33.5488	1714	22.6121	811	6769	659	2377	510	2827	365	45.0062	4132	489	1705	284	1938	221	2322	209	1505	54.0783	53.5448	65.5446	121.136	58.1352	58.1999	50.8993	72.2687	54.0776	70.753	53.3817	58.123	74.4541	85.7003
[truncated: 23 more columns]

## Sheet: position
									position	Wax block number	ID	type
									A01	c2016002	90718986	tumor tissue
									A02	c2016005	90718986	tumor tissue
									A03	c2016006	90718986	tumor tissue
									A04	c2016007	90764660	tumor tissue
									A05	c2016014	90815243	tumor tissue
									A06	c2016021	8000197759	tumor tissue
									A07	c2016023	8000222107	tumor tissue
									A08	c2016024	8000205576	tumor tissue
									A09	c2016025	8000216282	tumor tissue
									A10	c2016035	8000311393	tumor tissue
									A11	c2016040	71881944	tumor tissue
									A12	c2016041	8000346123	tumor tissue
									A13	2014599ca	4604120	tumor tissue
									A14	2014599pc	4604120	normal tissue
									B01	2014568ca	76168878	tumor tissue
									B02	2014545ca	4714091	tumor tissue
									B03	2014541ca	4699852	tumor tissue
									B04	2014535ca	4642401	tumor tissue
									B05	2014535pc	4642401	normal tissue
									B06	2014527ca	46172288	tumor tissue
									B07	2014527pc	46172288	normal tissue
									B08	2014419ca	462889	tumor tissue
									B09	2014419pc	462889	normal tissue
									B10	2014415ca	40939909	tumor tissue
									B11	2014401ca	5191124	tumor tissue
									B12	2014387ca	4703997	tumor tissue
									B13	2014619ca	64325974	tumor tissue
									B14	2015037ca	21978272	tumor tissue
									C01	2015007ca	4927161	tumor tissue
									C02	2015002ca	90105022	tumor tissue
									C03	2014906ca	4961634	tumor tissue
									C04	2014785ca	4997335	tumor tissue
									C05	2014785pc	4997335	normal tissue
									C06	2014781ca	4902993	tumor tissue
									C07	2014772ca	6918877	tumor tissue
									C08	2014761ca	4755948	tumor tissue
									C09	2014756ca	6170200	tumor tissue
									C10	2014622ca	4907246	tumor tissue
									C11	2014622pc	4907246	normal tissue
									C12	2015437ca	90537445	tumor tissue
									C13	2015420ca	611258585	tumor tissue
									C14	2015367ca	90447171	tumor tissue
									D01	2015367pc	90447171	normal tissue
									D02	2015324ca	26459899	tumor tissue
									D03	2015324pc	26459899	normal tissue
									D04	2015322ca	90405444	tumor tissue
									D05	2015310ca	94064080	tumor tissue
									D06	2015308ca	54849795	tumor tissue
									D07	2015295ca	90050565	tumor tissue
									D08	2015159ca	64412170	tumor tissue
									D09	2015085ca	90054935	tumor tissue
									D10	2015658ca	90647073	tumor tissue
									D11	2015603ca	90626828	tumor tissue
									D12	2015593ca	90636786	tumor tissue
									D13	2015585ca	8000055450	tumor tissue
									D14	2015520ca	47956980	tumor tissue
									E01	2015511ca	90613509	tumor tissue
									E02	2015489ca	90551837	tumor tissue
									E03	2015483ca	90531862	tumor tissue
									E04	2015468ca	10335581	tumor tissue
									E05	2015465ca	90567745	tumor tissue
									E06	2015446ca	90574218	tumor tissue
									E07	2015446pc	90574218	normal tissue
									E08	2013453ca	4135214	tumor tissue
									E09	2013451ca	4008640	tumor tissue
									E10	2013152ca	8512665	tumor tissue
									E11	2013152pc	8512665	normal tissue
									E12	2013127ca	8836135	tumor tissue
									E13	2013127pc	8836135	normal tissue
									E14	2013113ca	98549042	tumor tissue
									F01	2013113pc	98549042	normal tissue
									F02	2013110ca1	48007	tumor tissue
									F03	2013110pc2	48007	normal tissue
									F04	2013055ca	8553968	tumor tissue
									F05	2013055pc	8553968	normal tissue
									F06	2013028ca	8420578	tumor tissue
									F07	2013028pc	8420578	normal tissue
									F08	2013416ca	4415847	tumor tissue
									F09	2013406ca	4415847	tumor tissue
									F10	2013310ca	8703751	tumor tissue
									F11	2013250ca2	57177563	tumor tissue
									F12	2013229ca	88706413	tumor tissue
									F13	2013229pc	88706413	normal tissue
									F14	2013209ca	8723499	tumor tissue
									G01	2013208ca	21691099	tumor tissue
									G02	2013163ca	8711443	tumor tissue
									G03	2013163pc	8711443	normal tissue
									G04	2013161ca	8488196	tumor tissue
									G05	2013752ca	4068895	tumor tissue
									G06	2013752pc	4068895	normal tissue
									G07	2013706ca	92806676	tumor tissue
									G08	2013697ca	5156008	tumor tissue
									G09	2013636ca	4010221	tumor tissue
									G10	2013636pc	4010221	normal tissue
									G11	2013618ca	4199955	tumor tissue
									G12	2013618pc	4199955	normal tissue
									G13	2013537ca	4005279	tumor tissue
									G14	2013529ca	4332269	tumor tissue
									H01	2013529pc	4332269	normal tissue
									H02	2013464ca	4141055	tumor tissue
									H03	2013842ca	5156904	tumor tissue
									H04	2013842pc	5156904	normal tissue
									H05	2014224ca	65637080	tumor tissue
									H06	2014144ca	4418638	tumor tissue
									H07	2014144pc	4418638	normal tissue
									H08	2014087ca	4287136	tumor tissue
									H09	2014087pc	4287136	normal tissue
									H10	2014075ca	15277860	tumor tissue
									H11	2014001ca	7667126	tumor tissue
									H12	2014001pc	7667126	normal tissue
									H13	2011689bd2	7417275	tumor tissue
									H14	2011689PC	7417275	normal tissue
									I01	2011716ca	7755499	tumor tissue
									I02	2011716pc2	7755499	normal tissue
									I03	2012136bd1	8029274	tumor tissue
									I04	2012136pc	8029274	normal tissue
									I05	2012048bd1	7769762	tumor tissue
									I06	2012048pc	7769762	normal tissue
									I07	2012618pc1	8595603	normal tissue
									I08	2012618ca1	8595603	tumor tissue
									I09	2012314pc1	8088918	normal tissue
									I10	2012314ca2	8088918	tumor tissue

## Sheet: clinical characteristics
ID	sex	age	wbc	Neutrophils	lymphocyte	hemoglobin	plt	CA12_5	CA19_9	CEA	CA24_2	AFP	HBsAg	hospitalization	Bismuth	tumor differentiation	Portal lymphnode	Distant lymphnode metastasis	Vascular invasion	Perineural invasion	Recurrence	Disease free survival_month	Death	Survival_month	TNM
49138254	1	51	6	58	34	132	187	427	209	51	145	4	0	30	3	2	1	0	1	0	1	7	1	10	4
90718986	0	68	5	74	13	108	212	6	327	4	102	4	0	23	1	2	0	0	0	0	0	91	0	91	1
90764458	1	71	9	83	12	93	302	102	497	5	102	3	0	11	2	1	0	0	0	0	0	91	0	91	2
90764660	0	41	5	57	29	108	259	1	34	2	5	2	0	13	3	2	1	0	1	3					4
90815243	1	54	13	94	2	104	135	54	222	3	56	4	0	29	3	2	0	0	0	0					3
8000197759	1	64	4	55	37	11	253	4	800	5	500	3	0	24	3	2	0	0	0	0	1	8	1	10	2
8000222107	1	48	8	57	37	133	330	49	492	2	374	3	0	19	3	2	0	0	0	3	1	8	1	12	2
8000205576	1	61	14	89	6	114	101	27	41	2	7	1	0	23	3	1	1	0	1	0	1	2	1	5	4
8000216282	1	47	10	81	15	91	197	30	2	3	17	5	0	13	2	1	0	0	1	0	1	5	1	6	2
8000311393	1	63	5	69	28	134	270	13	42	4	14	3	0	21	2	1	0	0	1	0	1	5	1	9	2
71881944	0	67	4	60	26	123	74	17	500	2	130	5	0	4	3	2	1	0	0	3	0	1	1	1	3
8000346123	0	49	5	64	30	131	315	8	171	3	15	2	0	25	3	2	0	0	1	3	1	20	1	21	3
4604120	1	65	8	78	15	108	133	700	800	26	357	3	0	27	2	2	1	0	1	0					4
76168878	1	63	5	67	23	103	198	31	146	3	16	3	0	15	3	2	0	0	0	0	0	63	0	63	2
4714091	1	52	8	68	20	131	481	40	800	6	500	5	0	28	2	2	0	0	0	0	1	8	1	14	2
4699852	0	67	6	68	20	132	286	21	354	5	39	14	0	17	3	2	0	0	1	0	1	9	1	10	3
4642401	0	32	5	64	26	107	334	1	122	2	24	4	0	17	3	2	0	0	0	0	0	100	0	100	1
46172288	1	61	5	68	20	134	120	35	497	2	56	15	1	28	3	2	1	1	0	0	0	80	0	80	3
462889	1	63	7	59	32	116	166	11	244	2	5	5	0	9	3	2	1	0	0	0	0	1	1	1	3
40939909	0	51	6	58	32	147	207	125	800	8	500	3	0	16	3	2	0	0	0	0	1	15	1	17	2
5191124	1	64	5	56	35	118	162	25	35	2	4	3	0	34	1	3	0	0	0	0	1	18	1	46	1
4703997	0	49	9	75	12	125	292	32	3	3	1	8	0	28	4	2	1	1	0	1	1	3	1	13	3
64325974	0	57	9	68	24	144	217	18	650	3	62	15	0	19	3	2	1	0	0	0	1	21	1	24	4
21978272	1	46	8	5	23	111	244	5	17	3	2	7	1	16	3	1	1	0	1	1	1	3	1	10	3
4927161	1	62	7	73	18	98	265	77	315	3	37	4	0	21	2	2	1	0	0	3	1	14	1	14	3
90105022	0	38	7	64	25	135	302	9	30	2	3	1	0	16	3	2	0	0	0	1	1	72	1	72	2
4961634	1	53	11	84	10	99	178	45	745	347	305	5	0	34	3	2	0	1	1	0	1	5	1	7	3
4997335	0	66	12	84	9	136	219	9	309	2	5	9	0	42	3	2	0	0	0	3	0	77	0	77	3
4902993	0	62	7	62	23	128	188	56	200	4	65	5	0	20	4	1	1	0	0	0	1	2	1	24	3
6918877	0	67	10	97	5	99	137	3	8	1	1	2	0	51	3	2	1	1	0	0	1	4	1	6	4
4755948	0	59	7	72	16	119	348	8	2	3	1	0	0	19	3	2	0	0	0	0	1	80	1	94	3
6170200	0	42	10	67	25	112	248	16	277	2	8	8	1	15	3	1	1	0	0	3					3
4907246	0	67	6	67	23	136	125	6	271	3	336	3	0	22	2	2	0	0	0	0	1	13	1	22	2
90537445	1	50	8	78	18	125	218	23	368	1	40	5	0	17	3	1	1	1	1	1	1	3	1	7	4
611258585	0	53	10	81	8	127	244	15	712	1	10	2	0	53	2	2	0	0	0	0	1	41	1	41	2
90447171	1	63	8	69	18	121	251	27	8	11	1	4	0	27	3	2	0	0	0	0	1	7	1	14	2
26459899	0	39	18	95	1	132	180	22	17	3	6	33	1	22	3	1	1	0	1	1	1	1	1	4	4
90405444	1	67	6	60	37	125	345	17	16	3	7	5	0	94	2	1	0	0	0	0	0	95	0	95	2
94064080	1	70	5	67	19	122	188	17	172	2	48	2	0	20	1	1	0	0	0	0	1	8	1	9	1
54849795	0	61	7	71	19	130	211	7	800	5	260	4	0	42	3	2	1	1	1	1	1	3	1	3	3
90050565	1	57	4	63	27	124	178	139	509	22	187	10	0	35	3	2	0	0	1	0	1	3	1	5	2
64412170	0	56	3	56	29	137	129	12	305	3	66	8	0	17	4	2	0	0	1	0	1	14	1	29	3
90054935	1	43	6	53	34	101	388	12	213	1	22	3	0	19	3	3	0	0	0	1	0	94	0	94	3
90647073	1	55	6	73	18	123	256	11	168	3	19	5	0	21	3	2	0	0	0	1	1	48	1	62	2
90626828	0	59	6	67	15	125	280	26	588	5	50	2	0	41	3	2	0	0	0	0	1	7	1	16	2
90636786	1	64	6	67	24	103	342	19	311	2	216	4	0	52	2	2	1	0	1	0	0	54	1	54	3
8000055450	0	54	5	52	40	136	225	7	11	1	5	4	0	14	4	3	0	0	0	0	0	86	0	86	1
47956980	1	54	4	65	25	123	142	26	14	16	4	1	0	21	2	2	0	0	1	0	1	2	1	4	2
90613509	0	60	8	62	25	134	213	21	24	3	12	5	1	22	3	2	1	0	0	0	1	9	1	25	3
90551837	0	50	19	92	4	105	316			5	5	3	0	26	2	1	0	0	0	0	1	25	1	29	2
90531862	0	46	5	58	25	120	280	14	28	2	5	5	0	12	3	2	1	0	0	1	1	34	1	47	3
10335581	1	59	7	59	31	113	359	42	800	5	500	3	0	18	3	1	1	1	1	0	1	3	1	6	4
90567745	0	64	5	34	49	146	128	7	252	4	36	3	0	22	3	2	0	0	1	0	1	12	1	15	3
90574218	1	64	8	69	21	118	270			10	71	4	0	22	3	1	1	1	1	1	1	11	1	11	4
4135214	0	68	4	53	25	131	219	11	231	7	44	7	0	19	3	2	0	0	0	0	1	14	1	15	2
4008640	1	48	5	57	31	104	210	10	33	2	10	3	0	42	2	2	0	0	1	0					2
8512665	1	50	5	45	31	117	220	11	18	4	16	2	0	16	3	2	1	0	0	1	0	117	0	117	3
8836135	0	47	9	62	24	134	206	16	22	4	8	4	0	13	3	3	0	0	0	0	1	12	1	50	1
98549042	0	50	6	72	20	122	221	13	122	1	28	6	0	21	3	2	0	0	0	0					3
48007	0	57	6	60	26	145	265	35	289	13	121	6	0	32	3	2	1	0	0	0	1	3	1	6	4
8553968	0	71	6	66	21	137	216	5	0	0	0	0	0	42	3	2	0	1	1	0	1	30	1	38	3
8420578	0	65	14	81	11	80	304	24		1	47	1	0	18	2	2	0	0	0	0	1	2	1	5	2
4415847	0	56	11	63	19	124	225	10	15	3	3	11	0	21	2	2	1	0	1	0	1	13	1	19	4
48485070	1	76	4	64	21	118	201	9	366	2	24	9	0	34	3	2	1	0	0	0	1	17	1	17	2
8703751	1	65	7	74	14	94	511	24	99	2	40	4	0	18	2	1	0	0	0	0	1	8	1	9	1
57177563	0	55	12	84	11	128	132	31	32	3	16	8	0	32	1	2	0	0	0	0	1	3	1	6	1
88706413	0	41	6	70	19	145	205	9	17	0	2	19	0	13	3	3	0	0	1	0	0	116	0	116	4
8723499	1	48	7	74	18	88	244	12	132	5	55	11	0	204	2	2	0	0	0	0			1	6	2
21691099	0	48	8	73	17	98	276	5		5	439	4	0	24	3		0	0	1	0	1	6	0	46	2
8711443	1	59	4	49	45	133	125	27	158	3	116	10	0	25	1	2	0	0	0	0					1
8488196	0	63	6	71	16	105	377	31	205	4	8	19	0	19	3	2	0	0	0	0	0	90	1	90	2
4068895	0	53	5	71	13	107	188	381	400	9	200	15	0	19	3	2	1	0	0	0	1	1	1	3	3
92806676	0	71	7	45	29	118	381	22	10	1	2	1	0	28	3	2	0	0	0	0	1	43	1	54	3
5156008	1	58	4	61	24	132	191	21	964	4	200	14	0	28	2	2	1	0	0	0	1	16	1	20	3
4010221	1	38	7	76	17	124	344	20	5	2	12	3	0	17	4	3	0	0	1	0	1	4	1	4	3
4199955	1	33	7	72	17	124	248	4	11	1	5	1	0	45	2	2	0	0	1	0	1	4	1	5	2
4005279	1	73	3	52	33	101	185	3	53	3	18	2	0	13	3	2	0	0	0	0	1	24	1	29	2
4332269	1	40	8	79	13	97	263	134	87	24	5	6	0	25	2	2	0	0	1	0					2
4141055	0	63	6	74	12	108	88	22	319	5	13	11	0	21	3	2	0	0	0	0					2
5156904	0	44	8	55	34	143	178	14	1	2	14	22	1	23	1	2	0	0	0	0	1	33	1	38	1
65637080	1	58	8	68	25	113	322	6	70	3	19	14	0	49	3	2	0	0	0	0	1	16	1	18	3
4418638	1	52	6	74	19	139	191	32	127	7	24	4	0	64	4	2	0	0	0	0	1	12	1	16	3
4287136	1	45	9	68	18	135	295	41	266	1	72	2	0	22	3	2	0	0	0	0	1	18	1	31	3
15277860	1	56	7	87	9	106	154	7	153	1	3	7	1	29	2	2	0	0	0	0	1	7	1	10	2
7667126	0	61	3	68	23	65	161	400	400	30	200	9	0	30	2	1	0	0	0	0	1	3	1	7	2
7417275	0	58	8	65	23	117	258	31		1	17	4	0	39	2	2	0	0	0	0	1	44	1	44	2
7755499	0	63	11	77	15	148	203	1	900	5	6	28	0	27	2	2	0	0	0	0	1	6	1	6	2
8029274	0	37	9	77	14	133	326	18		1	133	7	0	47	4	2	0	0	0	0	1	3	1	6	3
7769762	0	70	7	68	24	125	181	49	17	8	360	8	1	29	3	2	1	1	0	0	1	3	1	6	2
8595603	0	52	9	64	26	122	196	157	21	5	0	1	0	15	3	2	1	0	0	0					1
8088918	0	64	7	67	22	124	114	27		71	114	9	0	23	3	2	0	0	1	0	1	4	1	6	3
