# Supplementary material for: Expression and clinical significance of interleukin-6 pathway in cholangiocarcinoma
Source: Front Immunol. 2024 May 31;15:1374967. doi: 10.3389/fimmu.2024.1374967 (PMC11176422; doi:10.3389/fimmu.2024.1374967)
Supplement: Supplementary file 4 [file Table_2.xlsx]

## Sheet: Expression difference
group	IL6R	CRP	STAT3	CK19	GP130	JAK2	IL6	IL6R_CRP_IL6R	IL6R_CRP_CRP	IL6R_STAT3_IL6R	IL6R_STAT3_STAT3	IL6R_CRP_STAT3_IL6R	IL6R_CRP_STAT3_CRP	IL6R_CRP_STAT3_STAT3	gp130_IL6_gp130	gp130_IL6_IL6	JAK2_IL6_JAK2	JAK2_IL6_IL6	gp130_JAK2_IL6_gp130	gp130_JAK2_IL6_JAK2	gp130_JAK2_IL6_IL6
0	136.3	18.22	28.19	78.32	9.34	18.72	18.2	53.4	17.4	86.27	27.91	43.07	13.04	16.12	4.39	7.83	4.52	4.83	3.01	3.74	4.15
0	89.97	57.63	125.74	66.98	79.81	40.98	49.7	69.98	57.51	82.93	125.57	66.98	55.35	110.04	72.17	38.22	36.97	38.64	68.68	34.55	35.36
0	94.21	62.29	149.91	84.17	27.25	42.34	51.15	79.08	61.24	91.51	148.25	77.83	60.06	131.52	25.64	33.94	37.63	41.25	24.04	28.64	31.34
0	83.8	2.09	16.04	47.15	13.33	8.53	20.26	2.55	1.44	37.93	15.52	2.04	0.92	1.07	3.41	4.49	4.41	3.78	0.78	0.43	0.65
0	117.33	48.61	85.61	18.96	18.28	24.13	92.33	58.67	47.3	102.62	85.06	57.93	46.51	55.21	17.82	64.8	21.91	54.62	11.43	14.33	41.86
0	66.55	32.25	43.39	47.83	23.68	27.12	58.2	29.83	24.08	44.2	40.85	25.73	20.3	27.24	21.87	34.76	22.14	26.36	12.81	16.08	18.32
0	60.1	55.42	36.02	40.4	38.02	44.93	78.61	40.83	39.95	34.43	27.16	27.07	26.77	23.13	35.58	51.54	40.29	46.18	31.12	36.51	41.51
0	31.15	46.38	110.34	31.46	6.73	33.03	74.66	27.99	30.17	29.14	56.37	26.67	28.81	52.18	6.52	13.77	30.16	53.17	5.22	6.06	10.24
0	96.99	10.74	33.94	38.92	37.14	27.06	70.63	14.84	8.89	65.45	33.23	13.29	7.75	9.21	31.42	40.7	22.08	23.79	21.16	20.91	21.6
0	115.04	5.61	46.03	29.53	3.98	10.46	48.49	6.89	4.45	93.23	45.69	5.13	3.49	3.65	2.07	7.11	1.58	1.74	0.76	1.44	1.49
0	85.26	130.46	15.92	27.81	28.78	38.68	21.06	78.1	124.3	36.67	15.56	33.98	46.96	14.15	8.66	10.61	13.65	13.59	7.91	9.36	8.88
0	84.6	11.65	50.76	37.98	18.65	20.35	22.82	14.86	8.91	72.96	49.12	14.06	8.35	13.21	6.02	5.83	4.87	4.34	4.93	4.34	3.67
0	73.88	79.99	26.47	34.22	60.09	71.04	41.41	68.48	75.45	47.18	25.84	44.34	41	24.48	31.33	33.7	50.01	38.72	30.17	42.8	32.78
1	79.9	63.39	44.5	2.83	20.1	35.4	22.3	67.33	60.34	57.18	43.77	51.86	45.43	39.7	10.72	14.55	21.03	18.83	9.88	15.91	13.5
0	170.89	5.72	79.99	26.51	16.05	7.28	66.79	14.63	5.36	157.25	79.85	13.82	4.89	9.61	12.02	15.24	5.09	7.3	7.37	4.61	6.22
0	99.38	44.18	60.83	110.93	26.36	25.61	66.25	54.89	37.87	85.54	59.4	46.98	29.47	35.3	21.33	25.38	17.66	20.59	14.86	12.45	13.17
0	84.98	51.7	53.27	60.19	9.46	14.34	45.15	60.18	46.52	63.99	51.91	50.98	39.18	43.41	7.79	19.85	8.35	14.48	4.88	5.68	10.2
0	73.06	4.23	46.54	32.6	3.44	4.03	50.4	8.39	4.07	50.84	46.11	7.94	3.8	8.51	3.11	3.99	3.49	5.54	2.58	2.21	2.69
1	121.88	12.43	70.76	38.15	11.01	15.77	49.53	13.77	11.64	112.8	70.11	12.18	10.34	12.41	8.46	10.21	11.99	8.82	7.63	11.09	7.72
0	52.98	69.34	44.62	52.37	68.98	49.53	70.72	41.56	62.76	38.6	40.45	31.16	44.78	32.15	62.9	51.53	44.44	51.76	58.64	39.71	45.23
1	59.9	25.08	44.6	7.45	47.22	28.47	73.79	30.89	20.91	37.91	34.21	21.09	12.98	18.74	39.06	54.97	25.36	52.72	30.85	21.22	43.34
0	96.59	26.46	62.38	51.66	25.96	14.24	108.31	54.31	24.1	81.85	58.61	48.44	21.17	33.89	21.32	26.26	11.11	16.87	15.99	9.99	13.83
1	89.45	16.78	51.15	6.4	67.21	39.2	103.98	34.29	16.57	47.91	49.97	28.81	13.73	27.6	63.92	91.09	38.18	70.18	45.97	36.54	67.3
0	90.79	29.88	43.53	71.14	122.37	78.54	65.53	55.24	29.55	71.63	43.4	48.58	25.2	32.01	115.8	60.47	73.83	60.82	114	72.12	58.7
0	77.66	28.09	36.66	65.31	186.13	127.07	82.02	44.28	27.31	56.38	36.21	36.55	22.34	25.99	173	79.95	118.84	78.82	171.07	118.47	78.29
0	50.52	24.81	32.47	43.98	94.83	45.98	45.88	28.41	22.23	35.09	31.15	23.98	18.64	23.41	81.9	38.04	40.97	34.7	77.14	40.11	33.53
0	59.51	10.32	40.43	13.06	15.63	15.4	27.87	9.25	5.87	47.92	37.19	8.49	5.24	7.97	9.31	16.18	7.32	10.31	4.99	6.27	8.7
0	56.77	10.51	26.95	38.05	20.86	28.38	25.53	14.64	9.27	40.8	26.37	12.6	7.79	9.21	14.58	19.26	15.17	13.44	10.9	14.63	12.8
0	51.81	53.63	63.14	54.5	18.97	16.71	51.65	40.13	38.56	46.49	47.31	37.41	36.06	39.63	15.95	26.07	13.51	18.16	10.84	11.51	15.27
0	94.48	24.8	41.83	67.76	17.24	17.3	29.17	35.14	21.97	61.95	39.61	27.92	16.93	20.23	8.73	6.39	7.69	6.12	7.63	6.4	4.75
0	67.54	15.92	21.61	93.55	12.84	25.19	19.05	8.97	8.45	34.92	18.95	6.05	5.48	4.68	5.61	5.7	9.99	5.91	4.39	7.14	3.93
0	58.5	131.94	52.52	46.44	4.92	18.67	58.68	54.55	101.03	50.39	46.6	47.51	86.96	44.1	4.32	8.18	15.12	28.12	3.36	3.07	6.35
1	69.8	9.92	57.03	13.42	53.73	34.63	117.84	17.9	8.67	57.79	54.94	17.09	8.12	18.02	51.02	107.84	34.21	93.84	44.57	34	93.32
0	44.64	109.51	93.74	67.13	64.07	72.22	105.55	41.22	77.32	43.33	69.65	39.98	74.38	65.14	63.25	81.75	69.94	86.72	58.14	59.06	72.81
0	45.75	44.74	65.2	91.61	148.74	70.28	103.58	31.1	31.69	41.39	53.83	29.37	30.05	42.4	147.87	100.65	69.63	94.34	139.71	68.56	92.88
0	59.46	54.89	83.48	37.91	17.44	24.34	54.33	43.16	45.22	53.9	76.46	40.17	41.88	59.2	15.21	22.39	20.38	30.3	12.26	11.29	16.46
0	49.9	53.17	30.62	48.04	30.87	26.53	62.75	32.65	44.81	28.7	30.19	22.14	30.64	24.96	29.38	46.38	24.63	35.77	21.64	22.35	32.59
0	81.32	30.29	62.3	62.12	49.53	39.53	91.2	38.34	28.05	65.07	60.76	36.2	26.42	39.21	48.64	54.65	38.74	56.12	43.5	33.83	46.2
1	79.14	3.11	63.07	10.26	64.32	49.32	127.59	7.72	3.07	67.73	62.43	7.51	2.92	8.25	63.33	110.88	48.57	103	59.29	47.51	99.98
0	84.9	13.02	24.31	50.83	44	24.55	85.35	26.95	12.63	50.1	24.15	20.71	9.24	11.56	38.2	46.96	21.36	32.01	26.37	19.16	27.95
0	38.2	8.24	18.71	5.27	15.36	32.92	27.26	7.76	5.64	19.34	14.65	6.29	4.21	4.89	10.05	16.61	16.21	14.68	7.19	11.03	10.75
0	102.43	19.09	58.94	22.65	12.15	20.84	53.07	38.45	18.31	90.79	58.61	35.33	16.29	23.56	9.61	19.18	14.86	15.4	6.57	11.82	11.17
1	78.11	19.48	51.91	7.53	28.45	1.51	57.77	28.87	18.75	53.87	49.4	22.98	15.37	22.14	17.49	26.5	1.43	3.5	1.62	1.26	3.1
0	132.59	147.8	179.27	122.64	148.3	78.03	188.46	131.45	147.59	132.55	178.99	131.45	147.59	178.04	148.26	164.31	78.01	164.76	143.03	75.78	155.87
1	72.4	84.28	58.1	4.75	70.35	69.65	118.69	59.38	71.29	54.01	52.42	48.34	56.58	48.85	65.8	102.87	64.61	92.85	58.85	61.24	86.65
0	85.28	24	162.93	1.03	79.13	40.91	123.93	36.78	23.78	83.35	159.18	36.45	23.59	62.14	78.49	110.34	40.03	96.05	68.93	37.63	91.47
0	80.75	19.9	52.18	3.18	11.73	15.27	63.11	40.45	19.1	69.07	50.49	36.61	16.59	26.56	11.55	30.84	10.65	25.06	4.74	4.1	12.8
0	62.5	22.11	128.48	72.52	89.88	51.41	65.9	19.84	18.6	61.93	116.41	19.81	18.58	49.08	79.96	52.77	44.97	34.07	65	44.78	33.73
0	95.09	13.31	98.93	54.18	50.08	29.28	73.61	20.69	11.11	86.57	96.52	20.19	10.75	27.94	43.14	38.64	23.81	25.45	34.44	22.61	23.46
0	107.48	4	24.15	13.98	28.03	14.1	83.78	6.77	2.79	54.82	23.89	4.18	1.5	1.99	26.25	63.18	6.22	7.76	3.94	5.39	6.89
0	114.3	8.61	85.87	33.64	51.14	22.53	94.9	10.09	7.32	97.59	83.79	9.89	7.17	14.5	49.38	55.68	21.94	30.66	33.07	21.33	29.54
0	88.65	20.18	61.72	63.84	51.11	21.19	92.7	23.99	16.92	75.68	58.58	23.36	16.4	24.49	48.57	45.71	19.56	23.72	34.9	18.74	21.96
0	38.7	9.95	50.45	76.99	64.62	29.04	49.12	7.33	5.69	29.33	39.28	6.57	5.04	11.2	50.2	30.68	21.87	22.76	43.53	21.05	21.58
0	51.68	22.93	38.71	76.64	73.96	49.12	51.83	22.61	18.65	29.29	34.6	21.57	17.77	29.06	70.42	44.71	46.36	34.58	61.51	45.75	34.03
0	79.68	28.15	61.34	79.35	175.72	75.41	86.65	43.73	27.84	70.8	61.05	42.99	27.39	43.26	174.19	82.55	74.75	73.99	161.74	74.52	73.69
0	77.53	11.08	54.09	37.99	31.55	22.27	52.28	17.3	10.26	58.49	50.49	15.79	9.34	15.27	22.93	15.04	16.86	24.33	20.5	11.3	12.48
0	93.92	43.12	54.41	77.56	49.78	23.8	62.54	55.73	41.22	76.4	53.08	49.66	36.84	37.49	45.33	35.34	20.7	30.26	38.48	17.95	25.93
0	58.42	33.48	82.98	91.74	88.44	46.33	57.69	33.87	28.88	50.35	74.38	32.18	27.39	54.98	83.92	46.63	43.17	45.6	81.1	41.73	43.66
0	88.79	4.08	64.8	63.3	4.77	13.15	50.76	6.52	3.74	78.16	63.7	6.41	3.65	8.1	2.93	7.36	5.56	5.8	1.91	3.04	3.36
0	57.12	21.23	44.02	62.22	22.07	24.3	43.74	26.78	17.47	39.78	37.56	20.08	13.01	19.86	18.51	25.03	19.42	17.8	14.24	18.38	16.65
0	74.87	4.95	58.41	33.33	18.33	12.11	41.1	5.79	3.42	60.62	55.49	5.19	3.04	6.71	16.01	16.73	10.01	13.16	11.19	7.57	9.94
0	75.77	36.4	46.61	96.94	31.48	37.16	77.36	41.31	31.39	50.34	44.18	35.66	25.86	34.83	27.69	38.54	27.35	36.09	23.83	23	30.6
1	53.31	196.18	56.64	25	42.45	58.58	91.8	51.67	167.91	45.9	53.39	44.77	141.73	51.48	35.67	70.26	51.35	83.58	32.87	40.83	64.59
0	84.43	19.67	85.92	79.51	29.99	35.17	68.84	23.33	18.04	78.57	84.73	22.83	17.51	30.91	27.85	37.19	31.22	30.3	24.32	30.17	29.01
0	88.95	6.19	61.98	58.11	15.14	21.62	86.18	10.09	5.83	77.66	61.32	9.44	5.4	8.73	14.75	33.87	20.73	23.18	10.61	18.29	19.78
0	79.37	64.07	113.78	121.29	181.68	118.21	113.7	70.49	63.49	74.82	113.23	69.71	62.91	108.64	179.13	112.81	116.45	110.33	176.37	116.11	109.97
1	81.38	1.31	19.5	6.32	49.09	19.36	78.04	1.91	1.25	32.07	19.37	1.68	1.09	1.21	38.52	60.54	18.96	44.37	24.98	18.1	41.67
0	94.51	7.34	78.85	37.12	33.81	21.84	58.62	16.6	7.06	78	78.17	16.1	6.73	19.18	24.43	30.25	14.46	22.32	19.9	13.47	20.94
1	70.52	4.02	13.63	3.37	85.18	36.22	83.91	8.11	3.98	21.64	13.49	4.75	2.24	3.3	69.9	74.76	31.92	65.76	62.79	31.41	64.25
0	56.28	2.08	30.73	3.92	52.66	28.03	91.5	3.75	1.96	33.82	28.75	3.32	1.69	2.61	45.01	72.33	24.63	58.34	38.23	23.98	56.8
1	112.74	7.46	80.01	2.1	51.31	15.15	40.19	23.79	7.18	92.2	75.34	22.4	6.63	18.51	23.64	30.39	9.65	20.67	15.96	9.14	19.54
0	82.55	59.95	60.44	21.42	39.59	16.58	53.58	43.97	58.63	69.17	59.8	41.72	55.91	41.05	31.35	44.97	14.8	25.14	19.18	14.47	24.6
1	93.74	4.3	39.26	12.86	33.17	14.18	71.62	4.68	4	68.57	39.15	3.4	2.61	2.54	28.44	53.88	12.9	32.07	17.21	12.18	30.54
0	62.63	10.08	40.49	76.42	82.2	6.53	43.68	14.92	9.43	39.16	38.52	12.45	7.86	13.3	57.35	25.93	5.49	7.27	19.36	5.34	6.97
1	72.68	73.23	67.18	53.05	21.91	13.34	58.81	63.73	65.68	64.16	62.99	58.37	60.16	58.63	18.61	27.2	12.29	18.01	10.6	8.45	12.16
0	53.5	148.39	98.51	98.23	95.05	68.08	80.24	52.99	111.53	51.02	81.6	50.56	104.14	81.11	87.83	75.22	65.25	77.25	86	62.43	73.59
1	61.87	233.56	103.93	30.46	22.18	79.97	115.24	61.81	195.97	60.29	90.94	60.26	189.25	90.92	20.3	48.78	77.08	101.42	19.66	38.23	46.45
0	63.54	7.73	42.59	35.41	10.77	8.22	98.28	12.34	5.71	51.66	38.33	10.97	4.8	9.57	9.21	27.44	5.29	9.18	3.77	3.94	6.35
0	73.19	33.16	56.13	75.68	10.76	11.63	78.3	50.53	28.42	60.33	54.11	46.03	24.97	43.18	8.7	18.31	8.89	16.35	6.36	6.02	9.59
0	50.75	29.04	67.68	73.29	47.22	40.52	80.81	28.27	23.24	45.96	56.2	26.79	21.76	36.05	43.06	49.07	34.67	42.57	36.34	31.39	36.55
0	55.89	57.18	37.27	87.39	64.8	43.85	61.59	45.92	52.33	44.48	36.09	40.42	45.92	33.13	61.83	51.27	41.33	47.69	57.76	39.48	45.74
0	59.93	4.11	49.23	35.75	40.54	20.37	64.69	5.92	3.48	48.51	45.98	5.44	3.19	6.77	34.99	30.29	15.36	16.41	26.54	14.97	15.99
1	44.82	2.42	22.27	3.49	71.43	33.72	80.97	3.34	2.31	21.61	19.42	2.68	1.85	2.41	61.69	72.48	30.6	60.44	52.92	30.19	59.32
0	56.49	142.09	40.46	26.9	46.96	38.94	70.3	51.34	121.81	43.17	37.99	39.45	87.44	35.24	43.54	36.35	36.05	49.83	39.43	23.39	31.34
0	147.47	29.11	47.89	64.82	35.63	17.57	58.09	50.14	29.09	109.94	47.89	43.02	25.25	24.23	29.05	27.32	13.51	14.11	19.84	13.22	13.55
0	84.38	17.23	56.9	42.06	17.17	9.22	68.92	28.09	16.28	66.49	55.84	27.69	16.02	30.11	14.86	16.18	8.54	18.61	12.92	6.58	13.1
1	106.77	12.85	18.48	4.58	37.36	15.35	92.43	23.68	12.83	34.73	18.48	15.41	8.6	9.25	35.41	71.66	14.77	43.26	21.66	14.41	41.83
0	96.39	50.43	66.82	49.08	6.95	3.91	73.64	62.49	46.93	79.18	64.23	53.77	40.05	48.63	5.68	8.31	3.04	4.94	4.16	2.66	3.9
0	122.3	121.89	35.65	23.94	6.75	3.95	32.25	87.74	120.65	80.49	35.6	65.88	84.43	30.23	5.44	12.09	1.96	3.99	1.64	1.45	3.13
1	87.8	153.76	41.25	54.12	41.72	9.54	48.53	86.18	151.21	70.94	40.97	70.37	120.13	40.62	28.74	35.15	8.46	17.94	10.13	5.81	13.19
0	76.99	8.98	37.2	49.16	70.35	41.42	94.7	19.18	8.93	54.95	37.12	16.38	7.44	12.52	67.37	91.48	40.12	87.81	64.47	39.99	87.52
0	69.55	12.49	40.82	82.48	43.9	54.86	48.68	18.73	12.22	53.48	40.62	17.65	11.49	16.84	33.18	34.58	38.12	30.17	30.24	36.81	28.65
0	123.18	2.7	66.92	26.81	9.64	13.93	65.54	6.84	2.52	108.04	66.5	6.69	2.43	4.99	8.17	8.77	11.84	16.46	7.26	6.1	6.43
1	59.99	44.9	13.26	2.52	62.64	31.53	31.19	36.78	39.36	14.81	11.43	11.02	12.83	8.61	27.03	25.9	19.78	25.84	22.64	18.12	22.56
0	25.16	213.36	62.61	85.6	149.87	119	81.3	23.91	108.89	24.66	42.29	23.47	106.25	40.45	144.38	80.1	114.04	79.52	143.11	113.18	78.68
1	52.3	10.42	22.14	4.12	55.46	37.91	99.87	12.23	9.18	28.27	20.99	9.46	6.68	8.29	45.97	92.36	33.64	83.68	40.18	32.96	81.37
0	68.99	0.08	49.49	0.71	34.34	74.81	73.41	0.02	0.03	48.54	42.76	0.02	0.03	0.01	31.5	57.52	68.62	60.13	30.03	63.15	54.43
0	55.13	1.91	8.85	64.86	39.65	24.25	24.07	3.87	1.77	18.11	8.68	2.56	0.97	1.22	18.81	16.25	9.55	11.73	15.49	9.14	11.19
1	105.26	53.75	45.87	11.68	38.83	10.65	70.96	83.8	53.13	75.7	45.22	67.54	43.76	40.6	26.86	36.09	8.78	21.7	11.19	5.91	14.54
0	121.36	33.34	91.88	92.68	53.33	28.79	88.25	71.99	32.44	110.01	89.09	71.49	32.14	64.4	46.57	63.3	26.27	49.64	39.45	25.7	48.67
0	65.55	141.68	25.63	39.76	57.74	18.03	61.63	59.79	117.25	43.11	25.42	39.71	62.93	23.67	48.85	41.27	16.56	26.55	32.11	15.52	24.33
1	90.27	0.32	26.8	5.21	49.84	1.21	77.56	0.68	0.32	48.86	26.71	0.52	0.25	0.4	37.7	70.89	1.08	3.99	2.03	1.07	3.93
0	129.57	88.8	100.66	26.85	6.32	7.79	73.26	116.92	86.47	118.43	98.9	108.68	79.6	91.38	6.19	18.19	7.44	17.56	2.23	2.83	6.8
0	59.05	59.56	47.69	116.19	92.31	49.64	56.07	50.87	51.42	49.19	45.15	43.76	43.47	40.89	83.28	51.1	44.57	45.8	77.56	44.34	45.42
1	78.7	62.05	60.9	9.04	55.11	30.59	76.79	59.91	58.79	67.23	59.52	53.73	51.76	48.64	48.36	62.34	26.96	53.26	39.37	24.4	48.27
0	96.34	8.31	45.61	31.06	24.18	24.75	66.79	10.78	7.58	67.64	45.13	10.09	7.06	9.33	20.64	21.15	21.23	23.44	18.42	17.12	17.05
1	76.34	5.53	20.39	12.23	48.79	15.62	52.39	7.14	4.94	38.73	20.11	3.57	2.07	2	35.99	45.12	11.9	24	19.04	11.37	22.98
0	49.02	16.42	51.87	64.56	32.12	28.78	43.19	15.81	13.33	39.94	49.09	13.76	11.36	18.82	25.43	22.08	23.54	21.15	22.18	20.31	17.29
0	51.73	154.45	32.09	42.21	54.6	34.48	46.57	50.33	123.87	41.76	29.09	40.57	92.18	28.35	42.84	26.66	28.07	38.09	38.48	18.41	24.15
1	53.57	173.97	20.83	1.67	77.88	54.44	86.03	53.45	140.25	24.72	18.38	24.63	65.43	18.32	64.31	77.84	49.19	75.44	61.3	48.44	73.61
0	68.05	78.28	20.9	27.63	50.82	16.59	64.86	60.8	73.87	31.38	20.59	29.44	34.36	19.33	42.55	30.85	14.76	23.47	26.26	11.84	17.16
1	51.5	52.89	25.59	11.78	61.1	32.7	45.45	38.33	47.56	30.56	23.99	25.85	31.98	20.95	34.67	40.09	25.02	36.99	29.83	24.01	34.84
0	79.13	82.23	99.8	121.39	60.36	65.16	50.07	71.37	79.87	76.16	97.59	69.9	78.45	92.73	54.5	45.88	58.06	44.23	51.98	56.43	42.68
1	120.29	152.25	114	7.12	22.48	32.44	91.22	112.79	151.74	108.03	113.62	104.84	144.85	111.99	21.53	47.74	29.11	56.39	18.65	20.57	39.84
0	94.36	46.89	52.24	86.01	61.9	26.81	34.69	71.83	46.71	69.33	52.06	60.3	39.74	45.88	37.21	26.59	18.56	23.42	31.4	17.46	21.62
1	115.89	137.03	31.14	1.57	39.95	10.69	36.81	113.08	136.79	61.06	31.13	60.48	77.25	30.9	16	21.16	8.57	16.77	9.05	6.87	12.51
0	81.68	36.42	38.81	106.65	34.49	25.09	13.76	47.98	33.13	53.12	37.07	42.42	29.35	31.6	10.42	8.22	7.3	7.24	9	6.36	6.2
1	104.95	46.13	48.39	6.34	68.9	23.34	75.27	65.95	44.38	78.48	45.6	53.2	35.05	31.46	59.49	68.7	21.4	50.09	43.94	21.13	49.27
1	75.57	166.12	51.38	2.75	60.73	49.05	62.13	71.98	155.45	54.38	50.33	51.83	108.66	48.84	45.52	55.12	40.16	53.15	42.33	38.56	50.44
0	81.38	53.56	171.84	71.77	99.21	43.37	64.11	65.58	50.25	77.03	162.61	61.73	44.56	134.29	87.19	56.16	37.26	49.02	79.46	35.74	46.95
1	113.24	118.35	15.99	2.17	30.13	26.93	55.11	105.97	115.17	45.46	15.94	43.73	42.17	15.41	22.04	35.22	21.94	36.07	18.23	17.71	28.08
0	93.22	67.18	25.73	34.22	21.66	23.57	38.89	72.05	65.27	54.04	25.63	47.85	39.79	22.66	14.92	21.18	18.14	23.74	12.07	13.14	16.84

## Sheet: expression and prognosis
ID	sex	age	wbc	Neutrophils	lymphocyte	hemoglobin	plt	CA12_5	CA19_9	CEA	CA24_2	AFP	HBsAg	Bismuth	tumor_differentiation	Portal_lymphnode	Distant_lymphnode_metastasis	Vascular_invasion	Perineural_invasion	Recurrence	DFS_month	Death	Survival_month	IL6R	CRP	STAT3	CK19	GP130	JAK2	IL6	TNM	IL6R_expression	CRP_expression	STAT3_expression	CK19_expression	GP130_expression	JAK2_expression	IL6_expression	IL6R_CRP_expression	IL6R_STAT3_expression	IL6R_CRP_STAT3_expression	GP130_IL6_expression	JAK2_IL6_expression	GP130_JAK2_IL6_expression
49138254	1	51	6	58	34	132	187	427	209	51	145	4	0	3	2	1	0	1	0	1	7	1	10	1	0	0	1	0	0	0	4	136.3	18.22	28.19	78.32	9.34	18.72	18.2	53.4	86.27	43.07	7.83	4.83	4.15
90718986	0	68	5	74	13	108	212	6	327	4	102	4	0	1	2	0	0	0	0	0	91	0	91	1	1	1	1	1	1	0	1	89.97	57.63	125.74	66.98	79.81	40.98	49.7	69.98	82.93	66.98	38.22	38.64	35.36
90764458	1	71	9	83	12	93	302	102	497	5	102	3	0	2	1	0	0	0	0	0	91	0	91	1	1	1	1	0	1	0	2	94.21	62.29	149.91	84.17	27.25	42.34	51.15	79.08	91.51	77.83	33.94	41.25	31.34
90764660	0	41	5	57	29	108	259	1	34	2	5	2	0	3	2	1	0	1	3					1	0	0	0	0	0	0	4	83.8	2.09	16.04	47.15	13.33	8.53	20.26	2.55	37.93	2.04	4.49	3.78	0.65
90815243	1	54	13	94	2	104	135	54	222	3	56	4	0	3	2	0	0	0	0					1	1	1	0	0	0	1	3	117.33	48.61	85.61	18.96	18.28	24.13	92.33	58.67	102.62	57.93	64.8	54.62	41.86
8000197759	1	64	4	55	37	11	253	4	800	5	500	3	0	3	2	0	0	0	0	1	8	1	10	0	0	0	0	0	0	0	2	66.55	32.25	43.39	47.83	23.68	27.12	58.2	29.83	44.2	25.73	34.76	26.36	18.32
8000222107	1	48	8	57	37	133	330	49	492	2	374	3	0	3	2	0	0	0	3	1	8	1	12	0	1	0	0	0	1	1	2	60.1	55.42	36.02	40.4	38.02	44.93	78.61	40.83	34.43	27.07	51.54	46.18	41.51
8000205576	1	61	14	89	6	114	101	27	41	2	7	1	0	3	1	1	0	1	0	1	2	1	5	0	1	1	0	0	0	1	4	31.15	46.38	110.34	31.46	6.73	33.03	74.66	27.99	29.14	26.67	13.77	53.17	10.24
8000216282	1	47	10	81	15	91	197	30	2	3	17	5	0	2	1	0	0	1	0	1	5	1	6	1	0	0	0	0	0	1	2	96.99	10.74	33.94	38.92	37.14	27.06	70.63	14.84	65.45	13.29	40.7	23.79	21.6
8000311393	1	63	5	69	28	134	270	13	42	4	14	3	0	2	1	0	0	1	0	1	5	1	9	1	0	0	0	0	0	0	2	115.04	5.61	46.03	29.53	3.98	10.46	48.49	6.89	93.23	5.13	7.11	1.74	1.49
71881944	0	67	4	60	26	123	74	17	500	2	130	5	0	3	2	1	0	0	3	0	1	1	1	1	1	0	0	0	1	0	3	85.26	130.46	15.92	27.81	28.78	38.68	21.06	78.1	36.67	33.98	10.61	13.59	8.88
8000346123	0	49	5	64	30	131	315	8	171	3	15	2	0	3	2	0	0	1	3	1	20	1	21	1	0	0	0	0	0	0	3	84.6	11.65	50.76	37.98	18.65	20.35	22.82	14.86	72.96	14.06	5.83	4.34	3.67
4604120	1	65	8	78	15	108	133	700	800	26	357	3	0	2	2	1	0	1	0					0	1	0	0	1	1	0	4	73.88	79.99	26.47	34.22	60.09	71.04	41.41	68.48	47.18	44.34	33.7	38.72	32.78
76168878	1	63	5	67	23	103	198	31	146	3	16	3	0	3	2	0	0	0	0	0	63	0	63	1	0	1	0	0	0	1	2	170.89	5.72	79.99	26.51	16.05	7.28	66.79	14.63	157.25	13.82	15.24	7.3	6.22
4714091	1	52	8	68	20	131	481	40	800	6	500	5	0	2	2	0	0	0	0	1	8	1	14	1	1	1	1	0	0	1	2	99.38	44.18	60.83	110.93	26.36	25.61	66.25	54.89	85.54	46.98	25.38	20.59	13.17
4699852	0	67	6	68	20	132	286	21	354	5	39	14	0	3	2	0	0	1	0	1	9	1	10	1	1	0	1	0	0	0	3	84.98	51.7	53.27	60.19	9.46	14.34	45.15	60.18	63.99	50.98	19.85	14.48	10.2
4642401	0	32	5	64	26	107	334	1	122	2	24	4	0	3	2	0	0	0	0	0	100	0	100	0	0	0	0	0	0	0	1	73.06	4.23	46.54	32.6	3.44	4.03	50.4	8.39	50.84	7.94	3.99	5.54	2.69
46172288	1	61	5	68	20	134	120	35	497	2	56	15	1	3	2	1	1	0	0	0	80	0	80	0	1	0	0	1	1	1	3	52.98	69.34	44.62	52.37	68.98	49.53	70.72	41.56	38.6	31.16	51.53	51.76	45.23
462889	1	63	7	59	32	116	166	11	244	2	5	5	0	3	2	1	0	0	0	0	1	1	1	1	0	1	0	0	0	1	3	96.59	26.46	62.38	51.66	25.96	14.24	108.31	54.31	81.85	48.44	26.26	16.87	13.83
40939909	0	51	6	58	32	147	207	125	800	8	500	3	0	3	2	0	0	0	0	1	15	1	17	1	0	0	1	1	1	1	2	90.79	29.88	43.53	71.14	122.37	78.54	65.53	55.24	71.63	48.58	60.47	60.82	58.7
5191124	1	64	5	56	35	118	162	25	35	2	4	3	0	1	3	0	0	0	0	1	18	1	46	0	0	0	1	1	1	1	1	77.66	28.09	36.66	65.31	186.13	127.07	82.02	44.28	56.38	36.55	79.95	78.82	78.29
4703997	0	49	9	75	12	125	292	32	3	3	1	8	0	4	2	1	1	0	1	1	3	1	13	0	0	0	0	1	1	0	3	50.52	24.81	32.47	43.98	94.83	45.98	45.88	28.41	35.09	23.98	38.04	34.7	33.53
64325974	0	57	9	68	24	144	217	18	650	3	62	15	0	3	2	1	0	0	0	1	21	1	24	0	0	0	0	0	0	0	4	59.51	10.32	40.43	13.06	15.63	15.4	27.87	9.25	47.92	8.49	16.18	10.31	8.7
21978272	1	46	8	5	23	111	244	5	17	3	2	7	1	3	1	1	0	1	1	1	3	1	10	0	0	0	0	0	0	0	3	56.77	10.51	26.95	38.05	20.86	28.38	25.53	14.64	40.8	12.6	19.26	13.44	12.8
4927161	1	62	7	73	18	98	265	77	315	3	37	4	0	2	2	1	0	0	3	1	14	1	14	0	1	1	0	0	0	0	3	51.81	53.63	63.14	54.5	18.97	16.71	51.65	40.13	46.49	37.41	26.07	18.16	15.27
90105022	0	38	7	64	25	135	302	9	30	2	3	1	0	3	2	0	0	0	1	1	72	1	72	1	0	0	1	0	0	0	2	94.48	24.8	41.83	67.76	17.24	17.3	29.17	35.14	61.95	27.92	6.39	6.12	4.75
4961634	1	53	11	84	10	99	178	45	745	347	305	5	0	3	2	0	1	1	0	1	5	1	7	0	0	0	1	0	0	0	3	67.54	15.92	21.61	93.55	12.84	25.19	19.05	8.97	34.92	6.05	5.7	5.91	3.93
4997335	0	66	12	84	9	136	219	9	309	2	5	9	0	3	2	0	0	0	3	0	77	0	77	0	1	0	0	0	0	0	3	58.5	131.94	52.52	46.44	4.92	18.67	58.68	54.55	50.39	47.51	8.18	28.12	6.35
4902993	0	62	7	62	23	128	188	56	200	4	65	5	0	4	1	1	0	0	0	1	2	1	24	0	1	1	1	1	1	1	3	44.64	109.51	93.74	67.13	64.07	72.22	105.55	41.22	43.33	39.98	81.75	86.72	72.81
6918877	0	67	10	97	5	99	137	3	8	1	1	2	0	3	2	1	1	0	0	1	4	1	6	0	1	1	1	1	1	1	4	45.75	44.74	65.2	91.61	148.74	70.28	103.58	31.1	41.39	29.37	100.65	94.34	92.88
4755948	0	59	7	72	16	119	348	8	2	3	1	0	0	3	2	0	0	0	0	1	80	1	94	0	1	1	0	0	0	0	3	59.46	54.89	83.48	37.91	17.44	24.34	54.33	43.16	53.9	40.17	22.39	30.3	16.46
6170200	0	42	10	67	25	112	248	16	277	2	8	8	1	3	1	1	0	0	3					0	1	0	0	0	0	0	3	49.9	53.17	30.62	48.04	30.87	26.53	62.75	32.65	28.7	22.14	46.38	35.77	32.59
4907246	0	67	6	67	23	136	125	6	271	3	336	3	0	2	2	0	0	0	0	1	13	1	22	1	0	1	1	1	1	1	2	81.32	30.29	62.3	62.12	49.53	39.53	91.2	38.34	65.07	36.2	54.65	56.12	46.2
90537445	1	50	8	78	18	125	218	23	368	1	40	5	0	3	1	1	1	1	1	1	3	1	7	1	0	0	0	0	0	1	4	84.9	13.02	24.31	50.83	44	24.55	85.35	26.95	50.1	20.71	46.96	32.01	27.95
611258585	0	53	10	81	8	127	244	15	712	1	10	2	0	2	2	0	0	0	0	1	41	1	41	0	0	0	0	0	0	0	2	38.2	8.24	18.71	5.27	15.36	32.92	27.26	7.76	19.34	6.29	16.61	14.68	10.75
90447171	1	63	8	69	18	121	251	27	8	11	1	4	0	3	2	0	0	0	0	1	7	1	14	1	0	0	0	0	0	0	2	102.43	19.09	58.94	22.65	12.15	20.84	53.07	38.45	90.79	35.33	19.18	15.4	11.17
26459899	0	39	18	95	1	132	180	22	17	3	6	33	1	3	1	1	0	1	1	1	1	1	4	1	1	1	1	1	1	1	4	132.59	147.8	179.27	122.64	148.3	78.03	188.46	131.45	132.55	131.45	164.31	164.76	155.87
90405444	1	67	6	60	37	125	345	17	16	3	7	5	0	2	1	0	0	0	0	0	95	0	95	1	0	1	0	1	1	1	2	85.28	24	162.93	1.03	79.13	40.91	123.93	36.78	83.35	36.45	110.34	96.05	91.47
94064080	1	70	5	67	19	122	188	17	172	2	48	2	0	1	1	0	0	0	0	1	8	1	9	1	0	0	0	0	0	0	1	80.75	19.9	52.18	3.18	11.73	15.27	63.11	40.45	69.07	36.61	30.84	25.06	12.8
54849795	0	61	7	71	19	130	211	7	800	5	260	4	0	3	2	1	1	1	1	1	3	1	3	0	0	1	1	1	1	1	3	62.5	22.11	128.48	72.52	89.88	51.41	65.9	19.84	61.93	19.81	52.77	34.07	33.73
90050565	1	57	4	63	27	124	178	139	509	22	187	10	0	3	2	0	0	1	0	1	3	1	5	1	0	1	0	1	0	1	2	95.09	13.31	98.93	54.18	50.08	29.28	73.61	20.69	86.57	20.19	38.64	25.45	23.46
64412170	0	56	3	56	29	137	129	12	305	3	66	8	0	4	2	0	0	1	0	1	14	1	29	1	0	0	0	0	0	1	3	107.48	4	24.15	13.98	28.03	14.1	83.78	6.77	54.82	4.18	63.18	7.76	6.89
90054935	1	43	6	53	34	101	388	12	213	1	22	3	0	3	3	0	0	0	1	0	94	0	94	1	0	1	0	1	0	1	3	114.3	8.61	85.87	33.64	51.14	22.53	94.9	10.09	97.59	9.89	55.68	30.66	29.54
90647073	1	55	6	73	18	123	256	11	168	3	19	5	0	3	2	0	0	0	1	1	48	1	62	1	0	1	1	1	0	1	2	88.65	20.18	61.72	63.84	51.11	21.19	92.7	23.99	75.68	23.36	45.71	23.72	21.96
90626828	0	59	6	67	15	125	280	26	588	5	50	2	0	3	2	0	0	0	0	1	7	1	16	0	0	0	1	1	0	0	2	38.7	9.95	50.45	76.99	64.62	29.04	49.12	7.33	29.33	6.57	30.68	22.76	21.58
90636786	1	64	6	67	24	103	342	19	311	2	216	4	0	2	2	1	0	1	0	0	54	1	54	0	0	0	1	1	1	0	3	51.68	22.93	38.71	76.64	73.96	49.12	51.83	22.61	29.29	21.57	44.71	34.58	34.03
8000055450	0	54	5	52	40	136	225	7	11	1	5	4	0	4	3	0	0	0	0	0	86	0	86	1	0	1	1	1	1	1	1	79.68	28.15	61.34	79.35	175.72	75.41	86.65	43.73	70.8	42.99	82.55	73.99	73.69
47956980	1	54	4	65	25	123	142	26	14	16	4	1	0	2	2	0	0	1	0	1	2	1	4	0	0	0	0	0	0	0	2	77.53	11.08	54.09	37.99	31.55	22.27	52.28	17.3	58.49	15.79	15.04	24.33	12.48
90613509	0	60	8	62	25	134	213	21	24	3	12	5	1	3	2	1	0	0	0	1	9	1	25	1	1	0	1	1	0	0	3	93.92	43.12	54.41	77.56	49.78	23.8	62.54	55.73	76.4	49.66	35.34	30.26	25.93
90551837	0	50	19	92	4	105	316			5	5	3	0	2	1	0	0	0	0	1	25	1	29	0	0	1	1	1	1	0	2	58.42	33.48	82.98	91.74	88.44	46.33	57.69	33.87	50.35	32.18	46.63	45.6	43.66
90531862	0	46	5	58	25	120	280	14	28	2	5	5	0	3	2	1	0	0	1	1	34	1	47	1	0	1	1	0	0	0	3	88.79	4.08	64.8	63.3	4.77	13.15	50.76	6.52	78.16	6.41	7.36	5.8	3.36
10335581	1	59	7	59	31	113	359	42	800	5	500	3	0	3	1	1	1	1	0	1	3	1	6	0	0	0	1	0	0	0	4	57.12	21.23	44.02	62.22	22.07	24.3	43.74	26.78	39.78	20.08	25.03	17.8	16.65
90567745	0	64	5	34	49	146	128	7	252	4	36	3	0	3	2	0	0	1	0	1	12	1	15	0	0	0	0	0	0	0	3	74.87	4.95	58.41	33.33	18.33	12.11	41.1	5.79	60.62	5.19	16.73	13.16	9.94
90574218	1	64	8	69	21	118	270			10	71	4	0	3	1	1	1	1	1	1	11	1	11	0	0	0	1	0	1	1	4	75.77	36.4	46.61	96.94	31.48	37.16	77.36	41.31	50.34	35.66	38.54	36.09	30.6
4135214	0	68	4	53	25	131	219	11	231	7	44	7	0	3	2	0	0	0	0	1	14	1	15	1	0	1	1	0	1	1	2	84.43	19.67	85.92	79.51	29.99	35.17	68.84	23.33	78.57	22.83	37.19	30.3	29.01
4008640	1	48	5	57	31	104	210	10	33	2	10	3	0	2	2	0	0	1	0					1	0	1	1	0	0	1	2	88.95	6.19	61.98	58.11	15.14	21.62	86.18	10.09	77.66	9.44	33.87	23.18	19.78
8512665	1	50	5	45	31	117	220	11	18	4	16	2	0	3	2	1	0	0	1	0	117	0	117	1	1	1	1	1	1	1	3	79.37	64.07	113.78	121.29	181.68	118.21	113.7	70.49	74.82	69.71	112.81	110.33	109.97
8836135	0	47	9	62	24	134	206	16	22	4	8	4	0	3	3	0	0	0	0	1	12	1	50	1	0	1	0	0	0	0	1	94.51	7.34	78.85	37.12	33.81	21.84	58.62	16.6	78	16.1	30.25	22.32	20.94
98549042	0	50	6	72	20	122	221	13	122	1	28	6	0	3	2	0	0	0	0					0	0	0	0	1	0	1	3	56.28	2.08	30.73	3.92	52.66	28.03	91.5	3.75	33.82	3.32	72.33	58.34	56.8
48007	0	57	6	60	26	145	265	35	289	13	121	6	0	3	2	1	0	0	0	1	3	1	6	1	1	1	0	0	0	0	4	82.55	59.95	60.44	21.42	39.59	16.58	53.58	43.97	69.17	41.72	44.97	25.14	24.6
8553968	0	71	6	66	21	137	216	5	0	0	0	0	0	3	2	0	1	1	0	1	30	1	38	0	0	0	1	1	0	0	3	62.63	10.08	40.49	76.42	82.2	6.53	43.68	14.92	39.16	12.45	25.93	7.27	6.97
8420578	0	65	14	81	11	80	304	24		1	47	1	0	2	2	0	0	0	0	1	2	1	5	0	1	1	1	1	1	1	2	53.5	148.39	98.51	98.23	95.05	68.08	80.24	52.99	51.02	50.56	75.22	77.25	73.59
4415847	0	56	11	63	19	124	225	10	15	3	3	11	0	2	2	1	0	1	0	1	13	1	19	0	0	0	0	0	0	1	4	63.54	7.73	42.59	35.41	10.77	8.22	98.28	12.34	51.66	10.97	27.44	9.18	6.35
48485070	1	76	4	64	21	118	201	9	366	2	24	9	0	3	2	1	0	0	0	1	17	1	17	0	0	0	1	0	0	1	2	73.19	33.16	56.13	75.68	10.76	11.63	78.3	50.53	60.33	46.03	18.31	16.35	9.59
8703751	1	65	7	74	14	94	511	24	99	2	40	4	0	2	1	0	0	0	0	1	8	1	9	0	0	1	1	1	1	1	1	50.75	29.04	67.68	73.29	47.22	40.52	80.81	28.27	45.96	26.79	49.07	42.57	36.55
57177563	0	55	12	84	11	128	132	31	32	3	16	8	0	1	2	0	0	0	0	1	3	1	6	0	1	0	1	1	1	0	1	55.89	57.18	37.27	87.39	64.8	43.85	61.59	45.92	44.48	40.42	51.27	47.69	45.74
88706413	0	41	6	70	19	145	205	9	17	0	2	19	0	3	3	0	0	1	0	0	116	0	116	0	0	0	0	0	0	1	4	59.93	4.11	49.23	35.75	40.54	20.37	64.69	5.92	48.51	5.44	30.29	16.41	15.99
8723499	1	48	7	74	18	88	244	12	132	5	55	11	0	2	2	0	0	0	0			1	6	0	1	0	0	0	1	1	2	56.49	142.09	40.46	26.9	46.96	38.94	70.3	51.34	43.17	39.45	36.35	49.83	31.34
21691099	0	48	8	73	17	98	276	5		5	439	4	0	3		0	0	1	0	1	6	0	46	1	0	0	1	0	0	0	2	147.47	29.11	47.89	64.82	35.63	17.57	58.09	50.14	109.94	43.02	27.32	14.11	13.55
8711443	1	59	4	49	45	133	125	27	158	3	116	10	0	1	2	0	0	0	0					1	0	0	0	0	0	1	1	84.38	17.23	56.9	42.06	17.17	9.22	68.92	28.09	66.49	27.69	16.18	18.61	13.1
8488196	0	63	6	71	16	105	377	31	205	4	8	19	0	3	2	0	0	0	0	0	90	1	90	1	1	1	0	0	0	1	2	96.39	50.43	66.82	49.08	6.95	3.91	73.64	62.49	79.18	53.77	8.31	4.94	3.9
4068895	0	53	5	71	13	107	188	381	400	9	200	15	0	3	2	1	0	0	0	1	1	1	3	1	1	0	0	0	0	0	3	122.3	121.89	35.65	23.94	6.75	3.95	32.25	87.74	80.49	65.88	12.09	3.99	3.13
92806676	0	71	7	45	29	118	381	22	10	1	2	1	0	3	2	0	0	0	0	1	43	1	54	0	0	0	0	1	1	1	3	76.99	8.98	37.2	49.16	70.35	41.42	94.7	19.18	54.95	16.38	91.48	87.81	87.52
5156008	1	58	4	61	24	132	191	21	964	4	200	14	0	2	2	1	0	0	0	1	16	1	20	0	0	0	1	0	1	0	3	69.55	12.49	40.82	82.48	43.9	54.86	48.68	18.73	53.48	17.65	34.58	30.17	28.65
4010221	1	38	7	76	17	124	344	20	5	2	12	3	0	4	3	0	0	1	0	1	4	1	4	1	0	1	0	0	0	1	3	123.18	2.7	66.92	26.81	9.64	13.93	65.54	6.84	108.04	6.69	8.77	16.46	6.43
4199955	1	33	7	72	17	124	248	4	11	1	5	1	0	2	2	0	0	1	0	1	4	1	5	0	1	1	1	1	1	1	2	25.16	213.36	62.61	85.6	149.87	119	81.3	23.91	24.66	23.47	80.1	79.52	78.68
4005279	1	73	3	52	33	101	185	3	53	3	18	2	0	3	2	0	0	0	0	1	24	1	29	0	0	0	0	0	1	1	2	68.99	0.08	49.49	0.71	34.34	74.81	73.41	0.02	48.54	0.02	57.52	60.13	54.43
4332269	1	40	8	79	13	97	263	134	87	24	5	6	0	2	2	0	0	1	0					0	0	0	1	0	0	0	2	55.13	1.91	8.85	64.86	39.65	24.25	24.07	3.87	18.11	2.56	16.25	11.73	11.19
4141055	0	63	6	74	12	108	88	22	319	5	13	11	0	3	2	0	0	0	0					1	0	1	1	1	0	1	2	121.36	33.34	91.88	92.68	53.33	28.79	88.25	71.99	110.01	71.49	63.3	49.64	48.67
5156904	0	44	8	55	34	143	178	14	1	2	14	22	1	1	2	0	0	0	0	1	33	1	38	0	1	0	0	1	0	0	1	65.55	141.68	25.63	39.76	57.74	18.03	61.63	59.79	43.11	39.71	41.27	26.55	24.33
65637080	1	58	8	68	25	113	322	6	70	3	19	14	0	3	2	0	0	0	0	1	16	1	18	1	1	1	0	0	0	1	3	129.57	88.8	100.66	26.85	6.32	7.79	73.26	116.92	118.43	108.68	18.19	17.56	6.8
4418638	1	52	6	74	19	139	191	32	127	7	24	4	0	4	2	0	0	0	0	1	12	1	16	0	1	0	1	1	1	0	3	59.05	59.56	47.69	116.19	92.31	49.64	56.07	50.87	49.19	43.76	51.1	45.8	45.42
4287136	1	45	9	68	18	135	295	41	266	1	72	2	0	3	2	0	0	0	0	1	18	1	31	1	0	0	0	0	0	1	3	96.34	8.31	45.61	31.06	24.18	24.75	66.79	10.78	67.64	10.09	21.15	23.44	17.05
15277860	1	56	7	87	9	106	154	7	153	1	3	7	1	2	2	0	0	0	0	1	7	1	10	0	0	0	1	0	0	0	2	49.02	16.42	51.87	64.56	32.12	28.78	43.19	15.81	39.94	13.76	22.08	21.15	17.29
7667126	0	61	3	68	23	65	161	400	400	30	200	9	0	2	1	0	0	0	0	1	3	1	7	0	1	0	0	1	1	0	2	51.73	154.45	32.09	42.21	54.6	34.48	46.57	50.33	41.76	40.57	26.66	38.09	24.15
7417275	0	58	8	65	23	117	258	31		1	17	4	0	2	2	0	0	0	0	1	44	1	44	0	1	0	0	1	0	1	2	68.05	78.28	20.9	27.63	50.82	16.59	64.86	60.8	31.38	29.44	30.85	23.47	17.16
7755499	0	63	11	77	15	148	203	1	900	5	6	28	0	2	2	0	0	0	0	1	6	1	6	1	1	1	1	1	1	0	2	79.13	82.23	99.8	121.39	60.36	65.16	50.07	71.37	76.16	69.9	45.88	44.23	42.68
8029274	0	37	9	77	14	133	326	18		1	133	7	0	4	2	0	0	0	0	1	3	1	6	1	1	0	1	1	0	0	3	94.36	46.89	52.24	86.01	61.9	26.81	34.69	71.83	69.33	60.3	26.59	23.42	21.62
7769762	0	70	7	68	24	125	181	49	17	8	360	8	1	3	2	1	1	0	0	1	3	1	6	1	0	0	1	0	0	0	2	81.68	36.42	38.81	106.65	34.49	25.09	13.76	47.98	53.12	42.42	8.22	7.24	6.2
8595603	0	52	9	64	26	122	196	157	21	5	0	1	0	3	2	1	0	0	0					1	1	1	1	1	1	1	1	81.38	53.56	171.84	71.77	99.21	43.37	64.11	65.58	77.03	61.73	56.16	49.02	46.95
8088918	0	64	7	67	22	124	114	27		71	114	9	0	3	2	0	0	1	0	1	4	1	6	1	1	0	0	0	0	0	3	93.22	67.18	25.73	34.22	21.66	23.57	38.89	72.05	54.04	47.85	21.18	23.74	16.84
